# Supplementary material for: Gender-differences in predictors for time to metabolic syndrome resolution: A secondary analysis of a randomized controlled trial study
Source: PLoS One. 2020 Jun 25;15(6):e0234035. doi: 10.1371/journal.pone.0234035 (PMC7316247; doi:10.1371/journal.pone.0234035)
Supplement: S1 Data — (CSV) [file pone.0234035.s004.csv]

no	sex	agegr	edugr	incomegr	job	partner	smoking	drinking	exercise	supp	sleepa	time	time2	time3	time4	time5	bmigr	bmi	bmi_2	bmi_3	bmi_4	bmi_5	work	mets_5	norm	met_num1	met_num2	met_num3	met_num4	met_num5
a004	0	2	2	2	2	1	1	0	0	NA	6	129	129	NA	NA	NA	3	25.3	24.5	NA	NA	NA	0	NA	1	3	2	NA	NA	NA
a005	0	2	3	2	5	1	0	1	NA	0	7	334	117	NA	334	NA	2	23.5	23.6	NA	24.4	NA	0	NA	1	3	2	NA	3	NA
a006	0	1	3	2	1	0	0	1	1	0	7	98	98	NA	NA	NA	3	26.6	26.6	NA	NA	NA	1	NA	0	4	4	NA	NA	NA
a010	0	2	2	2	2	1	0	0	NA	0	7	92	92	NA	NA	NA	3	25.4	25	NA	NA	NA	0	NA	0	3	3	NA	NA	NA
a011	1	2	3	3	1	1	0	0	0	0	6	364	110	258	364	NA	3	28.7	27.4	27.3	26.9	NA	1	NA	1	3	1	NA	1	NA
a012	0	1	3	2	2	1	0	0	0	1	7	129	129	NA	NA	NA	3	25.4	24.2	NA	NA	NA	0	NA	0	3	3	NA	NA	NA
a013	0	2	2	2	2	1	0	0	NA	0	5.5	337	63	225	337	NA	4	30.6	30.8	30.1	30.1	NA	0	NA	0	3	4	NA	3	NA
a014	0	1	3	2	2	1	0	0	0	0	7	0	NA	NA	NA	NA	3	25.5	NA	NA	NA	NA	0	NA	0	3	NA	NA	NA	NA
a015	1	1	3	2	1	1	0	1	0	0	6	0	NA	NA	NA	NA	2	24.6	NA	NA	NA	NA	1	NA	0	3	NA	NA	NA	NA
a019	0	1	3	2	5	1	0	1	0	0	8	0	NA	NA	NA	NA	4	32.6	NA	NA	NA	NA	0	NA	0	3	NA	NA	NA	NA
a020	0	2	2	2	5	1	0	0	0	0	7	0	NA	NA	NA	NA	3	28.6	NA	NA	NA	NA	0	NA	0	3	NA	NA	NA	NA
a021	0	2	1	1	1	1	0	0	0	0	6	375	149	NA	275	375	3	25.1	24.1	NA	23.8	23.8	1	0	1	4	3	NA	1	1
a022	0	1	1	1	1	0	0	0	0	0	6	375	148	259	375	NA	2	24.7	24.3	23.8	24.2	NA	1	NA	1	3	1	2	2	NA
a028	0	2	2	2	2	1	0	0	0	0	6.5	0	NA	NA	NA	NA	3	25.9	NA	NA	NA	NA	0	NA	0	4	NA	NA	NA	NA
a029	0	1	2	2	5	0	0	0	0	NA	5	0	NA	NA	NA	NA	3	26.9	NA	NA	NA	NA	0	NA	0	3	NA	NA	NA	NA
a030	1	2	3	3	1	0	1	0	0	0	6	0	NA	NA	NA	NA	3	26.3	NA	NA	NA	NA	1	NA	0	3	NA	NA	NA	NA
a031	1	1	3	2	1	1	0	0	1	1	6	0	NA	NA	NA	NA	3	26.2	NA	NA	NA	NA	1	NA	0	3	NA	NA	NA	NA
a032	1	1	3	2	1	1	0	0	1	1	7	0	NA	NA	NA	NA	3	29.5	NA	NA	NA	NA	1	NA	0	3	NA	NA	NA	NA
a033	1	1	3	3	1	1	0	0	0	0	6	0	NA	NA	NA	NA	4	30.4	NA	NA	NA	NA	1	NA	0	4	NA	NA	NA	NA
a034	1	1	3	2	1	1	0	0	1	0	7	0	NA	NA	NA	NA	3	26.1	NA	NA	NA	NA	1	NA	0	3	NA	NA	NA	NA
a035	1	2	3	2	1	0	0	0	1	0	5	0	NA	NA	NA	NA	3	29.8	NA	NA	NA	NA	1	NA	0	4	NA	NA	NA	NA
a036	1	2	3	3	1	1	0	1	1	1	8	0	NA	NA	NA	NA	3	26.7	NA	NA	NA	NA	1	NA	0	3	NA	NA	NA	NA
a037	1	3	3	2	1	1	0	0	0	0	6	0	NA	NA	NA	NA	2	24.8	NA	NA	NA	NA	1	NA	0	3	NA	NA	NA	NA
a038	1	2	3	2	1	1	0	1	NA	0	6	0	NA	NA	NA	NA	3	28	NA	NA	NA	NA	1	NA	0	3	NA	NA	NA	NA
a039	1	2	3	2	1	1	0	0	0	0	6	0	NA	NA	NA	NA	3	29.1	NA	NA	NA	NA	1	NA	0	4	NA	NA	NA	NA
a040	1	1	3	2	NA	1	1	1	1	0	7.5	0	NA	NA	NA	NA	3	28.8	NA	NA	NA	NA	NA	NA	0	3	NA	NA	NA	NA
a041	1	1	3	2	1	1	0	1	1	0	8	0	NA	NA	NA	NA	2	23.3	NA	NA	NA	NA	1	NA	0	3	NA	NA	NA	NA
a042	1	2	3	2	1	1	1	1	1	0	6	0	NA	NA	NA	NA	3	27.8	NA	NA	NA	NA	1	NA	0	3	NA	NA	NA	NA
a043	1	1	3	2	1	0	1	1	1	0	6	0	NA	NA	NA	NA	4	34.7	NA	NA	NA	NA	1	NA	0	4	NA	NA	NA	NA
a044	0	2	1	1	2	0	0	0	0	1	7	103	103	NA	NA	NA	3	29.9	29.9	NA	NA	NA	0	NA	0	3	3	NA	NA	NA
a045	0	2	1	2	5	0	0	1	1	0	7	0	NA	NA	NA	NA	3	28.4	NA	NA	NA	NA	0	NA	0	3	NA	NA	NA	NA
a046	0	2	1	2	1	1	0	1	0	0	5.5	417	113	179	NA	417	3	25.6	25.6	26.4	NA	25.9	1	0	1	4	2	3	NA	2
a047	0	2	3	2	1	1	0	1	1	0	7	0	NA	NA	NA	NA	3	28.9	NA	NA	NA	NA	1	NA	0	3	NA	NA	NA	NA
a048	0	2	2	2	2	1	0	0	0	0	5	447	107	191	300	447	3	27.3	26.5	27	27.2	26.5	0	1	0	4	5	3	4	5
a049	1	2	2	2	5	1	1	1	1	0	8	443	100	NA	371	443	4	30.3	30.5	NA	30.5	30.8	0	1	0	4	3	NA	4	4
a051	1	2	3	3	1	1	0	1	1	0	7	106	106	NA	NA	NA	3	28	28.2	NA	NA	NA	1	NA	0	4	4	NA	NA	NA
a052	1	1	1	2	NA	1	1	0	1	0	6	0	NA	NA	NA	NA	2	23.4	NA	NA	NA	NA	NA	NA	0	3	NA	NA	NA	NA
a053	0	2	2	3	2	1	0	1	1	1	8	479	103	215	297	479	3	26	26.3	26	25.9	26.5	0	1	1	4	2	NA	2	3
a054	0	2	3	2	3	1	0	1	1	0	6	105	105	NA	NA	NA	3	27.6	27.9	NA	NA	NA	0	NA	0	3	3	NA	NA	NA
a055	0	1	2	2	1	1	0	0	1	0	5	0	NA	NA	NA	NA	3	28.3	NA	NA	NA	NA	1	NA	0	3	NA	NA	NA	NA
a056	0	1	2	1	1	0	0	1	0	0	5	220	112	220	NA	NA	2	24.8	23.9	24.1	NA	NA	1	NA	1	3	3	2	NA	NA
a058	1	2	2	2	1	1	1	1	0	0	6	360	102	186	248	360	3	27.2	25.6	24.8	24.4	24.6	1	0	1	3	1	1	0	1
a060	0	1	2	1	2	1	0	1	1	0	6	442	NA	163	358	442	3	28.9	NA	28.9	27.9	28.5	0	0	1	3	NA	NA	3	2
a061	0	2	NA	NA	NA	NA	0	1	1	0	6.5	100	100	170	NA	NA	3	26.2	26.2	26.1	NA	NA	NA	NA	0	3	5	NA	NA	NA
a062	1	2	2	1	1	0	1	1	0	0	6	0	NA	NA	NA	NA	2	21.2	NA	NA	NA	NA	1	NA	0	3	NA	NA	NA	NA
a063	0	2	1	2	2	1	0	1	1	0	8	0	NA	NA	NA	NA	3	25.6	NA	NA	NA	NA	0	NA	0	3	NA	NA	NA	NA
a064	0	2	3	2	2	0	0	0	0	0	7	108	108	NA	NA	NA	2	22.1	22.1	NA	NA	NA	0	NA	1	3	1	NA	NA	NA
a065	1	2	1	2	1	1	0	1	1	0	8	214	99	214	NA	NA	3	28.2	28.7	28.7	NA	NA	1	NA	1	3	3	2	NA	NA
a066	1	1	3	3	1	1	0	1	1	0	6	434	105	168	NA	434	4	31.2	32.4	32.7	NA	31.7	1	0	1	3	3	NA	NA	2
a067	0	1	2	2	1	1	0	1	0	1	8	96	96	NA	NA	NA	4	32.8	34	NA	NA	NA	1	NA	1	3	2	NA	NA	NA
a068	0	1	2	2	1	1	1	1	1	0	3	0	NA	NA	NA	NA	3	27.5	NA	NA	NA	NA	1	NA	0	3	NA	NA	NA	NA
a069	1	1	3	3	1	1	0	1	1	0	4	385	102	165	260	385	3	28.4	29	29.6	29.5	27.7	1	1	0	3	4	4	3	3
a071	1	1	2	2	1	1	1	1	1	0	6	106	106	NA	NA	NA	3	28.8	28.5	NA	NA	NA	1	NA	0	3	4	NA	NA	NA
a072	1	2	2	2	1	1	0	1	1	0	8	116	116	NA	NA	NA	3	27.1	26.1	NA	NA	NA	1	NA	0	4	3	NA	NA	NA
a073	0	1	2	1	1	1	0	0	1	0	6	0	NA	NA	NA	NA	3	29.5	NA	NA	NA	NA	1	NA	0	3	NA	NA	NA	NA
a074	0	1	3	3	2	1	0	1	0	0	6	0	NA	NA	NA	NA	2	24.3	NA	NA	NA	NA	0	NA	0	3	NA	NA	NA	NA
a075	1	1	3	3	1	1	1	1	1	0	8	365	NA	NA	365	NA	3	27.4	NA	NA	27.5	NA	1	NA	0	3	NA	NA	4	NA
a076	0	2	2	NA	2	1	0	0	0	0	7	86	86	NA	NA	NA	3	25.4	25.4	NA	NA	NA	0	NA	0	4	4	NA	NA	NA
a077	0	1	3	1	2	1	0	0	0	0	7	0	NA	NA	NA	NA	2	24.3	NA	NA	NA	NA	0	NA	0	3	NA	NA	NA	NA
a078	0	1	3	NA	1	1	0	0	0	0	5	0	NA	128	NA	NA	2	23.5	NA	23.8	NA	NA	1	NA	0	4	NA	NA	NA	NA
a079	1	1	3	2	1	1	0	1	0	0	8	0	NA	NA	NA	NA	4	30.8	NA	NA	NA	NA	1	NA	0	3	NA	NA	NA	NA
a081	1	1	2	2	2	1	0	0	0	0	7	0	NA	NA	NA	NA	3	27.7	NA	NA	NA	NA	0	NA	0	4	NA	NA	NA	NA
a082	0	1	2	NA	2	1	0	0	0	0	8	0	NA	NA	NA	NA	4	32.7	NA	NA	NA	NA	0	NA	0	3	NA	NA	NA	NA
a083	0	2	2	2	2	1	0	0	0	0	8	0	NA	NA	NA	NA	3	28.9	NA	NA	NA	NA	0	NA	0	4	NA	NA	NA	NA
a087	1	2	3	3	1	1	1	1	0	0	7	307	114	161	307	NA	3	27.8	28.1	28.3	28.7	NA	1	NA	0	4	4	4	3	NA
a089	0	1	1	2	1	1	0	1	0	0	7	0	NA	NA	NA	NA	3	28	NA	NA	NA	NA	1	NA	0	3	NA	NA	NA	NA
a090	0	3	1	1	2	1	0	1	0	0	6	91	91	155	NA	NA	2	23.6	23.5	23.3	NA	NA	0	NA	0	3	3	NA	NA	NA
a091	0	2	1	2	1	1	0	1	0	0	7.5	208	NA	NA	208	NA	3	25.6	NA	NA	24.6	NA	1	NA	0	4	NA	NA	3	NA
a094	0	2	2	3	2	1	0	0	0	1	8	108	108	NA	NA	NA	3	25.6	26.7	NA	NA	NA	0	NA	1	3	1	NA	NA	NA
a095	1	2	3	2	1	1	0	1	1	0	6	222	95	222	NA	NA	3	28.1	28.1	28.2	NA	NA	1	NA	0	4	4	5	NA	NA
a098	1	1	3	2	5	0	0	1	0	0	5	449	110	184	NA	449	2	24.2	24.1	24	NA	23.4	0	0	1	3	3	3	NA	2
a099	0	1	2	2	2	1	0	1	1	0	6	471	110	163	304	471	3	27.9	28.9	28.5	28.7	26.9	0	1	0	4	4	4	3	5
a100	0	2	1	1	1	0	0	1	1	0	8	399	109	158	301	399	2	25	24.4	24.8	24.6	23.9	1	1	1	3	4	NA	2	4
a101	0	1	1	1	1	0	0	1	NA	0	8	0	NA	NA	NA	NA	4	32.3	NA	NA	NA	NA	1	NA	0	4	NA	NA	NA	NA
a102	0	1	2	2	1	1	0	0	1	0	6	0	NA	NA	NA	NA	4	30.8	NA	NA	NA	NA	1	NA	0	5	NA	NA	NA	NA
a103	1	2	3	2	1	1	0	1	1	0	8	450	104	166	NA	450	3	27.2	27.6	27.4	NA	27.4	1	1	0	4	5	4	NA	4
a104	0	2	2	2	1	1	0	0	0	0	5	412	108	188	306	412	4	32.4	32.2	32.4	32.2	30.1	1	1	1	3	3	3	2	3
a105	0	2	1	1	NA	0	0	0	0	0	5	90	90	NA	NA	NA	4	32.7	31.22	NA	NA	NA	NA	NA	0	5	3	NA	NA	NA
a106	1	1	3	2	1	1	1	1	1	0	5	117	117	NA	NA	NA	3	26.6	26.5	NA	NA	NA	1	NA	1	3	2	NA	NA	NA
a107	1	2	2	2	1	1	0	0	NA	NA	NA	0	NA	NA	NA	NA	4	34.5	NA	NA	NA	NA	1	NA	0	5	NA	NA	NA	NA
a108	0	1	NA	1	NA	NA	0	1	0	0	6	107	107	NA	NA	NA	4	36.3	35.7	NA	NA	NA	NA	NA	0	5	3	NA	NA	NA
a109	0	2	1	1	2	0	0	1	1	0	5	0	97	194	NA	NA	3	25.2	25.3	25.2	NA	NA	0	NA	0	3	NA	NA	NA	NA
a110	1	1	3	3	5	1	1	1	1	0	8	0	NA	NA	NA	NA	3	27	NA	NA	NA	NA	0	NA	0	3	NA	NA	NA	NA
a111	1	1	3	2	5	0	0	1	0	0	7	436	103	NA	363	436	4	30.4	30.1	NA	28.2	28.1	0	0	1	4	3	NA	2	2
a112	0	1	1	1	2	1	0	1	0	0	6	0	NA	NA	363	NA	3	25.8	NA	NA	NA	NA	0	NA	0	3	NA	NA	NA	NA
a113	1	1	2	2	1	1	1	1	1	0	5	379	NA	NA	379	NA	3	26.6	NA	NA	24.2	NA	1	NA	0	3	NA	NA	3	NA
a114	0	2	2	2	1	1	0	1	0	0	5	427	189	356	427	NA	3	28.3	29	28	29	NA	1	NA	1	3	3	2	3	NA
a115	0	2	2	2	1	1	0	1	1	0	8	428	99	190	NA	428	3	25.1	24.3	24.7	NA	23.5	1	1	0	4	4	4	NA	4
a116	1	1	2	2	5	1	0	1	1	0	5	0	NA	NA	NA	NA	3	26.2	NA	NA	NA	NA	0	NA	0	4	NA	NA	NA	NA
a117	0	2	2	2	2	1	0	1	0	0	6	303	98	218	254	303	3	26.4	26.1	25.8	25.5	23.8	0	1	1	3	3	NA	2	3
a118	0	2	1	1	2	1	0	1	NA	0	7.5	300	95	214	245	300	3	28.9	29.1	28.8	28.8	28.8	0	1	1	3	2	NA	1	3
a119	0	2	1	1	2	1	0	1	NA	1	4.5	302	105	214	232	302	2	25	25.4	25.3	25.4	25.5	0	1	1	3	2	NA	0	3
a120	1	1	2	2	1	1	0	1	1	0	6	280	76	181	213	280	4	32.3	32	31.4	30.3	30.9	1	1	0	3	3	NA	4	3
a121	0	2	1	1	1	0	0	0	0	0	4.5	321	97	211	258	321	2	23.5	23.8	23.5	23.2	23.2	1	0	1	3	1	NA	2	1
a122	1	2	1	1	1	1	0	1	1	0	5	285	96	194	210	285	3	29.8	30.2	29.8	29.5	29.2	1	1	1	4	3	3	2	4
a123	1	2	1	1	4	1	1	1	1	0	0	282	89	191	234	282	3	25.5	26.2	25.9	25.4	25.2	0	1	0	3	3	NA	3	3
a124	0	2	1	1	1	1	0	1	1	0	7	325	81	193	235	325	3	27.3	26.7	26.7	26.8	26	1	0	1	3	3	3	3	2
a125	1	2	3	2	1	1	1	1	1	0	5	0	NA	NA	NA	NA	2	22.6	NA	NA	NA	NA	1	NA	0	3	NA	NA	NA	NA
a126	0	2	1	1	2	1	0	0	1	0	8	276	89	191	212	276	3	27.9	28.6	28.6	28.6	28.3	0	1	1	4	3	3	1	3
a127	0	2	1	NA	NA	0	0	1	NA	0	7	309	80	189	225	309	4	30.8	30.9	31.1	30.8	30	NA	1	1	4	3	3	1	3
a128	1	1	3	1	1	1	0	1	0	0	7	272	78	188	215	272	3	25.8	26.5	26.3	26.7	28.1	1	1	1	3	2	NA	2	3
a129	0	1	3	3	2	1	0	1	0	0	8	276	81	191	225	276	2	22.5	22.3	22.1	22.1	21.5	0	0	1	3	0	1	0	0
a130	1	1	3	2	1	1	1	1	1	0	8	298	78	188	235	298	3	30	30	31	28.9	31.3	1	1	1	4	2	NA	3	4
a131	0	1	2	2	1	1	0	0	NA	NA	7	264	86	188	223	264	4	30.1	30.3	30.3	30	30	1	1	0	4	4	NA	3	3
a132	1	1	3	3	1	1	1	1	0	0	4	0	NA	NA	NA	NA	3	27.1	NA	NA	NA	NA	1	NA	0	3	NA	NA	NA	NA
a133	0	3	1	1	2	1	0	0	NA	0	6.5	273	98	186	234	273	2	22.9	23.6	22.7	22.7	22.8	0	0	1	3	2	NA	1	2
a134	0	1	2	1	1	1	0	0	1	1	7	321	118	191	253	321	3	28.1	27.7	27.3	27.1	27.2	1	1	0	3	3	4	3	3
a135	1	2	1	3	5	1	0	1	1	0	8	185	77	NA	185	NA	3	26.7	27	NA	26.6	NA	0	NA	0	3	4	NA	3	NA
a136	0	1	3	2	1	1	0	1	0	1	8	273	83	191	223	273	2	23.4	24	24.3	24	24.1	1	0	1	3	2	NA	2	2
a137	1	2	2	2	1	1	0	0	0	0	6	468	72	240	270	468	3	27.7	28	28.1	27.7	27.9	1	1	0	3	3	NA	3	3
a138	1	2	3	2	1	1	1	0	0	0	7	256	79	178	197	256	3	27.5	27.3	26.8	26.7	26.7	1	0	1	3	2	NA	2	2
a139	1	2	3	2	1	1	1	0	0	0	NA	279	90	191	211	279	3	25.5	25.9	24.6	23.7	23.4	1	0	1	4	3	NA	0	1
a140	0	1	2	1	2	1	0	1	0	0	7	281	96	191	244	281	4	33.2	33.5	33.5	33.3	32.6	0	0	1	3	2	NA	2	2
a141	0	2	1	1	5	0	0	1	0	NA	8	267	68	176	223	267	3	28.8	29.3	29.7	29.7	29.3	0	1	0	5	4	NA	5	3
a142	0	2	1	1	NA	1	0	0	0	0	3	0	NA	NA	NA	NA	4	31.6	NA	NA	NA	NA	NA	NA	0	4	NA	NA	NA	NA
a143	1	2	3	3	1	0	0	1	1	0	7	297	89	176	223	297	4	30.9	30.7	29.2	28.9	29.9	1	0	1	3	2	3	2	2
a144	0	2	2	1	2	0	0	0	0	0	6.5	277	83	191	222	277	2	24.4	24.43	999	999	NA	0	0	1	4	2	NA	1	2
a145	0	2	2	1	2	1	0	1	NA	0	6	277	87	191	215	277	3	25.8	26.1	26.2	26.3	24.9	0	0	1	4	4	NA	2	2
a147	1	3	2	1	4	1	0	1	NA	0	6	0	NA	NA	NA	NA	3	25.9	NA	NA	NA	NA	0	NA	0	4	NA	NA	NA	NA
a148	0	2	1	2	1	1	0	0	0	0	7	301	87	191	234	301	3	29.6	29.1	28.7	29.4	30.1	1	0	1	4	2	NA	2	2
a149	0	2	2	1	2	0	0	0	1	0	6	313	96	191	233	313	2	22.2	23	22.7	22.9	22.9	0	1	1	3	3	3	2	3
a150	0	2	1	NA	2	1	0	0	0	0	6	317	118	191	257	317	3	28.8	29.4	29.4	29.6	29.6	0	1	0	5	5	NA	5	4
a151	0	3	1	1	NA	0	0	0	0	1	7	126	126	NA	NA	NA	3	27.3	27.9	NA	NA	NA	NA	NA	0	4	5	NA	NA	NA
a154	0	2	2	2	2	1	0	0	0	0	8	281	99	191	239	281	2	22.3	23.2	23.4	23.7	24	0	1	0	4	4	NA	3	3
a155	0	2	2	2	2	1	0	1	NA	0	7	306	95	214	244	306	3	26.4	26.4	26.2	23.9	23.2	0	0	1	3	2	NA	0	0
a156	0	1	2	1	1	0	0	1	NA	0	6	305	91	210	246	305	2	24.8	24.9	25.4	25.1	25.6	1	0	1	3	2	NA	3	2
a157	0	1	2	1	2	0	0	0	0	0	6	319	85	209	256	319	2	23	22.9	23.2	23.2	23.6	0	0	1	3	2	NA	2	2
a158	0	2	2	1	1	0	0	0	0	0	6	297	88	207	237	297	2	23.2	22.7	23.3	23.2	22.6	1	0	1	3	0	NA	0	1
a159	0	2	1	3	1	1	0	1	NA	0	6	316	88	207	246	316	3	28.6	28.3	28.2	28.8	28.5	1	0	1	3	1	NA	1	1
a160	0	2	3	2	1	0	0	0	0	0	8	316	97	207	267	316	2	23	22.6	24.1	24.1	23.9	1	0	1	3	2	NA	1	1
a161	0	1	3	3	1	1	0	1	0	0	5	330	88	207	253	330	2	22.2	22.1	22.3	22.8	22.8	1	1	1	3	1	NA	2	4
a162	0	2	2	1	2	1	0	0	0	0	6	292	94	207	214	292	2	23.9	24.1	24	24	23.7	0	1	0	4	4	NA	3	3
a163	0	2	3	2	1	1	0	0	1	1	7	286	83	206	230	286	2	22.5	22.5	22.5	21.9	21.7	1	1	0	3	3	NA	3	3
a164	0	2	2	NA	1	1	0	0	0	0	5	301	81	191	243	301	3	30	29	28.6	29.2	29.9	1	0	1	3	3	NA	2	2
a166	0	1	3	3	2	1	0	1	0	0	7	0	NA	NA	NA	NA	2	24.9	NA	NA	NA	NA	0	NA	0	3	NA	NA	NA	NA
a167	0	2	1	1	5	0	0	1	NA	0	3	201	129	201	NA	NA	4	32.4	33	33	NA	NA	0	NA	0	3	4	4	NA	NA
a168	0	2	1	2	1	1	0	0	1	0	4	305	84	199	224	305	3	25.8	24.8	24.3	25	24.5	1	0	1	3	3	2	1	1
a169	0	2	1	2	1	1	0	1	0	0	6	312	87	197	263	312	3	26.4	24.7	25.8	25.8	25.3	1	0	1	3	1	NA	1	1
a170	1	2	2	2	1	1	0	1	1	0	6	272	91	194	203	272	3	26.3	27.1	26.6	26.7	26.8	1	0	1	3	4	4	2	2
a171	0	2	1	1	2	1	1	0	0	0	7	302	79	191	227	302	2	24.7	25.1	25.7	25.5	25.6	0	0	1	3	2	NA	2	2
a172	1	2	2	3	1	1	0	1	0	0	6	293	83	191	238	293	3	27.4	27.4	27.5	27.3	26.6	1	0	1	4	4	NA	3	2
a175	0	1	3	3	1	1	0	0	0	0	7	323	113	190	240	323	2	24.2	24.6	23.9	24	24.2	1	0	1	3	2	NA	1	1
a176	1	2	3	NA	4	1	1	0	0	0	7	289	108	191	225	289	4	30.5	30.9	30.4	29.8	29.4	0	0	1	4	2	NA	2	1
a178	1	2	2	1	1	1	0	1	1	0	5	301	85	187	217	301	3	28.7	29.4	28.6	28.7	29.3	1	1	1	4	4	NA	2	3
a179	1	1	2	2	1	1	1	1	0	0	5	91	91	NA	NA	NA	3	25.1	25.1	NA	NA	NA	1	NA	0	3	3	NA	NA	NA
a180	1	1	3	2	1	0	0	1	0	0	7	277	119	191	233	277	3	27	28	28	26.4	26	1	1	1	3	3	NA	2	3
a181	1	1	2	2	1	1	0	1	1	0	8	308	91	192	259	308	3	25.6	25.9	24.2	24.8	24.9	1	0	1	3	2	2	1	1
a183	1	1	2	2	1	1	1	1	NA	0	4	0	NA	NA	NA	NA	3	26.3	NA	NA	NA	NA	1	NA	0	3	NA	NA	NA	NA
a184	0	2	1	1	2	1	0	1	NA	0	6	326	130	191	256	326	4	31.4	31.7	31.7	31.1	30.6	0	0	1	4	3	3	2	2
a185	1	1	3	3	1	1	0	1	1	0	6	278	82	183	215	278	3	29	28.2	28.8	28.8	28.2	1	0	1	3	4	NA	3	2
a186	0	2	2	1	4	0	0	0	1	0	7	0	NA	NA	NA	NA	3	27.8	NA	NA	NA	NA	0	NA	0	3	NA	NA	NA	NA
a189	0	2	1	1	2	1	0	0	0	0	6	260	74	176	238	260	4	31.6	32	31.2	31.2	31.7	0	1	0	5	3	NA	4	4
a190	0	2	2	2	2	1	0	0	1	0	6	266	84	176	224	266	3	26	26.9	26.9	26	26	0	1	0	4	4	NA	4	3
a191	0	2	2	3	2	1	0	1	0	0	6	276	87	191	229	276	4	31.6	31.8	32	32.2	32.7	0	1	1	3	2	NA	2	3
a192	1	1	3	1	1	1	0	1	1	0	6.5	117	117	170	NA	NA	2	22.1	21.8	22.1	NA	NA	1	NA	1	3	0	NA	NA	NA
a195	1	2	3	3	1	1	0	1	1	1	6	396	103	195	333	396	2	24.5	23.8	23.5	24.5	24.2	1	0	1	3	2	NA	2	2
a196	1	2	2	2	1	1	0	1	0	0	6	351	114	186	NA	351	3	27.7	28.2	28.1	NA	28.6	1	1	0	4	4	3	NA	4
a197	1	2	1	2	1	1	0	1	1	0	7	119	119	204	NA	NA	4	30.4	29.7	29.7	NA	NA	1	NA	0	4	3	NA	NA	NA
a198	1	2	3	2	1	1	0	1	1	0	6	364	105	195	304	364	2	25	25.4	25	25	24.7	1	0	1	4	4	NA	3	2
a204	0	2	1	1	1	0	0	1	1	0	6	0	NA	NA	NA	NA	4	30.4	NA	NA	NA	NA	1	NA	0	4	NA	NA	NA	NA
a205	1	1	3	2	1	1	0	1	1	0	7.5	372	107	190	NA	372	3	27.4	27.4	27	NA	26.7	1	0	1	3	2	NA	NA	1
a207	1	1	3	2	1	1	0	1	1	0	5	119	119	NA	NA	NA	3	28.4	29.1	NA	NA	NA	1	NA	1	3	2	NA	NA	NA
a213	0	2	1	1	1	0	1	0	1	0	6	349	164	NA	NA	349	3	27.2	26.8	NA	NA	27.2	1	1	0	4	4	NA	NA	3
a217	0	2	1	2	2	1	0	0	0	0	3	456	120	186	NA	456	4	33.7	25	24.5	NA	24.6	0	1	1	3	2	NA	NA	3
a218	0	1	2	1	1	0	0	1	0	1	6.5	304	99	183	247	304	4	30.8	31.4	30.4	31.2	31.6	1	0	1	3	1	NA	2	1
a219	1	1	2	2	1	1	1	1	0	1	4.5	307	127	NA	NA	307	3	29.7	29.4	NA	NA	29.1	1	1	0	3	3	NA	NA	3
a220	0	2	1	2	2	1	0	1	0	1	NA	317	91	179	242	317	3	26	25.7	25.4	24.2	25.6	0	1	1	4	2	NA	3	3
a221	1	2	2	3	1	1	1	1	0	0	5	242	126	175	242	NA	4	31.6	31.2	30.9	30.9	NA	1	NA	0	3	4	NA	4	NA
a222	0	2	1	1	2	1	0	1	0	1	6	316	92	183	239	316	3	26.7	26.1	26.2	25.3	24.9	0	0	1	3	2	NA	3	1
a223	0	2	1	2	1	1	0	1	0	0	6	0	NA	NA	NA	NA	3	25.7	NA	NA	NA	NA	1	NA	0	4	NA	NA	NA	NA
a224	0	1	2	2	1	1	0	0	0	0	6	300	118	181	237	300	4	31.9	31.4	34.1	30.9	30.9	1	1	0	3	3	3	3	3
a225	0	2	2	3	1	1	0	0	0	1	6	271	92	153	213	271	2	23.7	24.1	23.9	24.2	24	1	0	1	3	3	3	4	2
a227	0	2	2	3	2	1	0	0	0	1	8	85	85	151	NA	NA	2	22.7	23.6	23.9	NA	NA	0	NA	1	3	2	NA	NA	NA
a228	0	2	1	1	2	1	0	0	0	1	4	195	74	NA	195	NA	3	26.6	27.2	NA	26.4	NA	0	NA	1	3	1	NA	2	NA
a230	1	2	2	2	1	1	0	0	1	0	4	394	136	225	324	394	3	26.5	26.7	26.1	26.2	26.6	1	1	1	3	2	NA	3	3
a232	0	1	3	2	1	1	0	0	0	0	5	231	130	231	NA	NA	4	31.1	31.2	31.1	NA	NA	1	NA	1	3	2	4	NA	NA
a233	0	2	1	1	NA	0	0	1	0	1	4	128	128	228	NA	NA	3	27.9	26.7	24.1	NA	NA	NA	NA	0	3	3	NA	NA	NA
a234	0	1	2	1	2	1	0	1	1	0	8	389	120	NA	333	389	3	28.8	28.1	NA	28.2	28.8	0	0	1	3	0	NA	3	2
a235	0	2	1	1	2	0	0	1	1	0	8	92	92	NA	NA	NA	3	26.4	25.6	NA	NA	NA	0	NA	1	3	2	NA	NA	NA
a236	0	2	3	2	1	1	0	1	0	1	6.5	99	99	209	NA	NA	3	25.8	23.8	25.6	NA	NA	1	NA	1	3	2	NA	NA	NA
a238	0	3	1	1	2	1	0	1	1	0	6	97	97	217	NA	NA	2	22.6	21.5	22.9	NA	NA	0	NA	1	3	2	NA	NA	NA
a241	1	1	2	2	5	1	0	1	0	1	6	325	136	136	325	NA	3	29.1	29.7	29.7	29.3	NA	0	NA	1	3	3	3	2	NA
a242	1	2	2	3	1	1	1	1	1	0	7	115	115	NA	NA	NA	3	26.7	25.7	NA	NA	NA	1	NA	1	4	1	NA	NA	NA
a243	1	2	2	2	1	1	1	0	0	0	6	301	133	211	301	NA	3	29.8	31.6	29.7	31	NA	1	NA	0	3	3	NA	5	NA
a244	0	2	1	1	2	0	0	1	1	0	6	275	106	207	275	NA	2	23.9	23.4	22.5	23.5	NA	0	NA	1	3	1	NA	2	NA
a245	0	2	1	1	1	1	0	1	0	0	10	392	112	NA	NA	392	3	26.7	26.7	NA	NA	26.5	1	1	0	4	3	NA	NA	3
a246	0	2	1	1	2	1	0	0	0	1	8	374	97	201	295	374	3	29.6	29.9	29.3	29.6	29.1	0	1	0	3	3	NA	4	4
a247	0	1	1	1	1	1	0	1	1	0	8	94	94	220	NA	NA	3	28.7	27.1	26.9	NA	NA	1	NA	1	3	2	NA	NA	NA
a249	1	2	3	2	1	1	1	1	1	0	8	92	92	NA	NA	NA	4	37.7	37.7	NA	NA	NA	1	NA	0	3	4	NA	NA	NA
a250	1	2	3	2	1	1	0	1	1	0	7.5	339	100	189	268	339	2	23.5	23.1	22.7	22.4	23.1	1	0	1	3	2	NA	2	2
a251	0	1	3	3	1	1	0	1	0	1	8	268	105	198	268	NA	3	25.9	24.7	24.7	24.7	NA	1	NA	1	3	0	NA	1	NA
a252	1	1	2	3	1	1	1	1	1	1	6	266	89	186	266	NA	3	28.1	27.8	27.8	28.1	NA	1	NA	0	3	3	3	3	NA
a253	1	2	3	3	5	1	0	0	1	0	6	254	94	199	254	NA	2	24.7	24.3	24.3	24.3	NA	0	NA	1	3	3	3	2	NA
a254	1	2	2	2	1	1	0	1	1	0	3.5	333	96	187	257	333	3	28.7	28.1	27.9	27	27	1	0	1	4	2	NA	2	1
a255	1	2	1	2	1	1	1	1	0	0	7	0	NA	NA	NA	NA	2	23.5	NA	NA	NA	NA	1	NA	0	3	NA	NA	NA	NA
a256	0	1	2	2	1	1	0	1	0	0	7	259	94	175	259	NA	3	27.9	26.8	26.5	27.3	NA	1	NA	0	3	3	NA	3	NA
a257	0	2	2	2	1	1	0	1	1	1	8	119	119	186	NA	NA	3	29.3	28.9	28.9	NA	NA	1	NA	1	4	2	NA	NA	NA
a258	0	2	2	1	2	1	0	1	0	1	10	308	92	168	228	308	3	27.6	27.2	26.8	26	26.7	0	0	1	3	2	NA	2	2
a259	1	2	3	2	1	1	1	1	0	1	8	0	NA	NA	NA	NA	3	25.8	NA	NA	NA	NA	1	NA	0	3	NA	NA	NA	NA
a260	1	2	1	1	4	1	0	1	1	0	7	317	104	174	237	317	2	23.8	23.2	23.6	23.7	23.3	0	0	1	3	3	NA	2	1
a261	0	2	2	3	2	1	0	1	1	1	6.5	309	106	181	237	309	2	24.1	23.6	24.5	24.8	25.5	0	0	1	3	2	NA	2	1
a262	0	2	2	1	1	1	0	0	0	0	5	311	92	188	247	311	2	24.7	24.4	23.9	24.4	24.5	1	0	1	3	1	3	2	2
a263	0	1	2	2	1	1	0	1	0	0	6	308	107	170	240	308	3	25.1	24.9	24.5	24.4	NA	1	1	0	4	4	5	3	3
a264	1	2	3	2	5	1	0	1	1	0	8	314	109	174	229	314	2	24.1	23.6	24.3	24.6	23.5	0	0	1	3	2	NA	2	2
a266	0	3	1	1	1	1	1	1	1	0	5	315	113	190	231	315	3	26.3	26.4	25	24.7	24.7	1	0	1	3	1	NA	0	1
a267	0	1	2	2	1	1	0	1	0	0	6	305	100	162	221	305	3	25.9	25.5	24.8	24.3	23.5	1	0	1	3	3	NA	2	2
a268	0	2	1	2	1	1	0	0	1	0	6	0	NA	NA	NA	NA	3	27.4	NA	NA	NA	NA	1	NA	0	3	NA	NA	NA	NA
a269	0	2	1	2	2	1	0	1	0	0	8	296	82	178	235	296	2	24.8	24.4	24.7	25	24.8	0	1	1	3	2	3	2	3
a270	0	2	2	NA	2	1	1	1	0	0	7	476	85	181	245	476	2	23.9	23.3	23.2	23.6	24	0	1	1	3	3	2	4	4
a271	1	2	2	1	1	0	1	1	0	0	5	95	95	189	NA	NA	3	27.4	28	28.6	NA	NA	1	NA	1	3	2	NA	NA	NA
a272	1	2	1	2	5	1	0	0	1	0	8	302	82	168	237	302	3	28.4	28	28.1	28.1	27.9	0	0	1	3	3	4	3	2
a273	1	2	3	3	1	1	0	1	1	0	7	307	93	179	248	307	3	25.1	25.3	25	25.5	24.8	1	0	1	4	2	NA	3	2
a274	0	2	1	3	1	1	0	0	0	0	5	232	78	176	232	NA	3	27.2	25.5	24.8	25.7	NA	1	NA	1	3	2	3	3	NA
a275	0	1	3	3	1	1	0	1	0	0	7	72	72	169	NA	NA	2	23	26	25.5	NA	NA	1	NA	0	3	3	NA	NA	NA
a276	0	2	2	3	1	1	0	1	0	0	6	231	NA	171	231	NA	3	25.9	NA	25.6	25.8	NA	1	NA	0	3	NA	NA	3	NA
a277	1	2	1	3	1	1	1	1	0	0	6	234	80	171	234	NA	4	31	30.1	54.3	29.9	NA	1	NA	1	3	2	NA	1	NA
a279	0	2	2	1	2	0	0	1	0	0	8	325	92	187	248	325	3	27.7	28.1	28.8	28.3	28.7	0	1	1	3	3	2	3	4
a280	0	2	3	2	1	1	0	1	1	0	5	345	96	195	248	345	3	28	27.1	27.2	27.4	26.5	1	1	0	4	4	4	4	3
a281	1	1	2	2	1	1	1	1	0	0	5	93	93	189	NA	NA	3	29.8	30.1	30.2	NA	NA	1	NA	0	3	3	NA	NA	NA
a282	0	2	1	NA	2	1	0	0	NA	0	6	0	NA	NA	NA	NA	3	27.3	NA	NA	NA	NA	0	NA	0	3	NA	NA	NA	NA
a283	0	2	1	1	2	1	0	1	0	0	8	257	96	192	257	NA	3	25.4	25.3	25.2	24.5	NA	0	NA	1	4	2	2	1	NA
a284	1	1	3	1	1	1	1	1	1	0	8	311	92	181	253	311	4	32.9	32.6	32.4	31.3	30.1	1	0	1	3	2	3	3	2
a285	0	1	2	NA	2	1	0	1	0	0	8	307	89	190	238	307	3	26.1	25.8	25.7	26.1	25.6	0	1	1	4	2	4	5	4
a286	1	3	1	2	1	0	0	0	1	0	6.5	329	89	195	257	329	3	28.5	29	29.5	29.8	29.8	1	0	1	3	1	3	2	2
a288	0	2	1	2	1	1	0	0	0	0	7	326	84	173	258	326	2	23.5	23.8	NA	23.4	24.1	1	1	0	3	3	4	3	4
a291	0	2	1	NA	2	1	0	0	NA	0	6	68	68	NA	NA	NA	3	30	29.8	NA	NA	NA	0	NA	0	3	3	NA	NA	NA
a293	0	3	1	2	2	1	0	0	0	0	6	369	63	154	242	369	3	25.6	25.8	NA	24.8	24.5	0	0	1	3	3	NA	1	2
a294	0	1	2	1	5	1	0	1	1	1	7.5	294	84	NA	205	294	4	30.1	31.9	NA	32.4	30.5	0	1	1	4	2	NA	4	3
a295	0	2	2	3	2	1	0	0	NA	0	8	331	63	142	219	331	3	26.3	26.9	NA	26.5	26.3	0	0	1	3	2	NA	3	1
a296	1	2	1	2	1	1	1	1	0	1	6	0	NA	NA	NA	NA	2	24	NA	NA	NA	NA	1	NA	0	3	NA	NA	NA	NA
a298	1	1	3	2	1	0	1	1	0	1	6	370	72	155	238	370	3	29.6	29.2	NA	29.3	28.8	1	0	1	3	4	NA	3	2
a300	0	2	1	2	1	1	0	1	0	1	7	326	66	151	242	326	3	26.9	27.1	1	27.2	27.1	1	0	1	3	2	3	2	2
a304	0	2	2	1	2	0	0	0	0	0	6	315	60	148	231	315	3	27.7	27.9	0.9	26.9	26.5	0	0	1	3	3	NA	2	2
a306	1	1	2	2	1	1	1	1	0	NA	NA	253	78	148	253	NA	3	29.4	28.7	0.9	27.7	NA	1	NA	1	4	3	1	3	NA
a308	1	2	3	2	1	1	0	1	NA	0	7	352	56	133	226	352	3	25.9	26.1	0.9	24.9	25.1	1	0	1	3	4	2	1	1
a312	1	2	2	2	1	1	0	1	0	0	7	0	NA	NA	NA	NA	2	24.6	NA	NA	NA	NA	1	NA	0	3	NA	NA	NA	NA
a314	0	1	1	2	1	1	0	0	0	0	7	0	NA	NA	NA	NA	3	27.2	NA	NA	NA	NA	1	NA	0	3	NA	NA	NA	NA
a315	0	2	2	2	2	1	0	0	0	0	5	110	110	NA	NA	NA	2	24.8	24.9	NA	NA	NA	0	NA	1	4	2	NA	NA	NA
a316	0	2	2	2	1	1	0	0	0	0	6	0	NA	NA	NA	NA	3	25.3	NA	NA	NA	NA	1	NA	0	4	NA	NA	NA	NA
a317	1	1	2	2	2	1	0	1	0	0	6	0	NA	NA	NA	NA	3	26.7	NA	NA	NA	NA	0	NA	0	3	NA	NA	NA	NA
a318	0	2	1	1	2	1	0	0	0	0	6	0	NA	NA	NA	NA	3	27.1	NA	NA	NA	NA	0	NA	0	4	NA	NA	NA	NA
a319	1	1	2	1	4	1	1	1	0	0	5	0	NA	NA	NA	NA	3	26.9	NA	NA	NA	NA	0	NA	0	3	NA	NA	NA	NA
a320	0	2	2	1	2	1	0	1	0	0	6	332	115	179	245	332	3	29.5	30.4	30.1	30.1	29.3	0	0	1	3	4	3	3	2
a322	0	1	2	2	2	1	0	0	0	0	8	117	117	NA	NA	NA	2	23.6	23.5	NA	NA	NA	0	NA	0	4	4	NA	NA	NA
a323	1	2	2	NA	NA	1	0	1	0	0	8	0	NA	NA	NA	NA	3	28.3	NA	NA	NA	NA	NA	NA	0	3	NA	NA	NA	NA
a324	1	1	2	2	1	1	0	1	0	0	8	188	119	188	NA	NA	4	31.5	32	31.8	NA	NA	1	NA	0	3	3	4	NA	NA
a325	0	1	3	2	2	1	0	0	0	0	7	0	NA	NA	NA	NA	2	19	NA	NA	NA	NA	0	NA	0	3	NA	NA	NA	NA
a326	1	2	2	2	1	1	0	1	1	0	6	293	120	209	293	NA	3	25.8	26.7	26.1	26.1	NA	1	NA	1	3	3	2	2	NA
a327	0	1	1	1	2	1	0	0	1	0	7	0	NA	NA	NA	NA	4	31.9	NA	NA	NA	NA	0	NA	0	3	NA	NA	NA	NA
a328	1	1	3	2	1	1	0	0	0	0	7	0	NA	NA	NA	NA	3	28.4	NA	NA	NA	NA	1	NA	0	3	NA	NA	NA	NA
a329	0	1	2	2	2	1	0	0	0	0	8	0	NA	NA	NA	NA	4	31.2	NA	NA	NA	NA	0	NA	0	3	NA	NA	NA	NA
a331	0	2	1	2	2	1	0	0	0	0	7	356	144	201	277	356	3	25.5	25.1	25.2	25.2	25.1	0	0	1	3	1	2	2	1
a332	0	2	2	1	2	1	0	1	1	0	6	363	126	202	280	363	3	28.7	29.4	29.7	29.7	29.9	0	1	1	3	3	NA	1	3
a334	0	2	1	NA	5	1	0	0	0	0	7	0	NA	NA	NA	NA	3	29.1	NA	NA	NA	NA	0	NA	0	3	NA	NA	NA	NA
a335	1	1	2	2	1	1	0	0	0	0	8	0	NA	NA	NA	NA	4	31.3	NA	NA	NA	NA	1	NA	0	3	NA	NA	NA	NA
a336	0	2	1	1	5	1	0	0	0	0	8	292	119	191	292	NA	3	25.3	25.5	24.7	24.7	NA	0	NA	1	3	3	NA	0	NA
a337	0	2	2	2	1	1	0	1	1	0	7	0	NA	NA	NA	NA	2	24.6	NA	NA	NA	NA	1	NA	0	3	NA	NA	NA	NA
a338	0	2	3	1	1	0	0	0	0	0	4.5	365	112	230	287	365	3	25.7	24.9	24.6	24.6	24.9	1	0	1	3	2	NA	1	0
a339	1	1	2	2	1	1	1	1	0	0	6.5	0	NA	NA	NA	NA	3	28.1	NA	NA	NA	NA	1	NA	0	3	NA	NA	NA	NA
a340	0	2	3	3	1	1	0	1	1	1	7	381	100	199	260	381	2	24.6	23.9	23.9	23.9	24.3	1	0	1	3	2	NA	1	1
a341	0	2	1	1	1	1	0	0	0	0	7	126	126	NA	NA	NA	3	27.3	26.1	NA	NA	NA	1	NA	1	3	2	NA	NA	NA
a342	0	1	3	3	1	1	0	1	1	0	7	0	NA	NA	NA	NA	3	26.5	NA	NA	NA	NA	1	NA	0	3	NA	NA	NA	NA
a343	1	2	3	3	4	1	0	1	1	0	7	118	118	NA	NA	NA	3	27.8	28.1	NA	NA	NA	0	NA	0	3	3	NA	NA	NA
a344	1	3	2	2	1	1	0	0	0	0	6	125	125	NA	NA	NA	3	29.6	29.5	NA	NA	NA	1	NA	1	3	2	NA	NA	NA
a345	1	2	3	3	1	1	0	0	0	0	6	349	106	194	295	349	3	26.5	25.5	25.7	25.7	25.6	1	0	1	3	2	NA	2	1
a346	0	1	2	1	1	1	0	1	1	0	5.5	0	NA	NA	NA	NA	3	25.4	NA	NA	NA	NA	1	NA	0	3	NA	NA	NA	NA
a348	0	2	1	2	1	1	0	0	0	0	7	0	NA	NA	NA	NA	4	30.8	NA	NA	NA	NA	1	NA	0	3	NA	NA	NA	NA
a349	0	2	2	2	2	1	0	1	1	0	8	0	NA	NA	NA	NA	3	26.5	NA	NA	NA	NA	0	NA	0	3	NA	NA	NA	NA
a350	1	2	3	1	5	1	0	1	0	0	10	0	NA	NA	NA	NA	2	24	NA	NA	NA	NA	0	NA	0	3	NA	NA	NA	NA
a353	1	2	1	2	1	1	1	1	0	0	7	0	NA	NA	NA	NA	4	30.4	NA	NA	NA	NA	1	NA	0	5	NA	NA	NA	NA
a354	1	3	1	3	4	1	0	0	0	0	8	0	135	NA	NA	NA	4	33.2	999	NA	NA	NA	0	NA	0	4	NA	NA	NA	NA
a357	0	2	1	1	2	0	1	1	0	NA	7	112	112	NA	NA	NA	3	25.6	26.1	NA	NA	NA	0	NA	1	3	1	NA	NA	NA
a358	0	2	1	2	1	1	0	0	0	0	6	155	155	NA	NA	NA	3	26.6	26.3	NA	NA	NA	1	NA	0	3	3	NA	NA	NA
a359	1	2	2	2	1	1	1	1	0	0	8	0	NA	NA	NA	NA	3	25.8	NA	NA	NA	NA	1	NA	0	4	NA	NA	NA	NA
a360	1	1	2	2	1	1	0	0	0	NA	7.5	98	98	NA	NA	NA	3	26.6	26.3	NA	NA	NA	1	NA	0	3	3	NA	NA	NA
a365	0	2	1	1	2	1	0	0	0	0	4	126	126	NA	NA	NA	2	19.8	21.5	NA	NA	NA	0	NA	1	3	2	NA	NA	NA
a366	0	3	1	1	5	1	0	0	1	NA	8.5	0	NA	NA	NA	NA	3	26.3	NA	NA	NA	NA	0	NA	0	4	NA	NA	NA	NA
a367	0	2	2	2	2	1	0	0	0	1	8	385	102	NA	270	385	2	23.1	22.8	NA	22.4	29.6	0	0	1	3	1	NA	1	1
a368	1	1	2	2	1	1	1	1	1	0	15	498	121	177	307	498	2	24.9	23.4	23.3	24.1	23.6	1	0	1	4	2	NA	3	1
a369	0	1	2	1	5	1	0	1	0	0	6	103	103	NA	NA	NA	4	31	29.4	NA	NA	NA	0	NA	1	3	1	NA	NA	NA
a370	1	1	2	NA	5	0	1	1	1	0	8	104	104	NA	NA	NA	3	28	26	NA	NA	NA	0	NA	0	3	3	NA	NA	NA
a371	1	1	2	NA	5	1	0	1	1	0	7	371	92	195	270	371	3	27.9	27.4	27.4	26.7	29.4	0	1	1	3	3	NA	2	3
a372	0	2	1	3	2	1	0	1	1	0	6	0	NA	NA	NA	NA	2	24.8	NA	NA	NA	NA	0	NA	0	4	NA	NA	NA	NA
a373	1	1	3	2	1	1	1	1	1	0	6	362	85	194	264	362	3	27.8	28.2	28.7	29.1	29.1	1	1	1	3	2	3	2	4
a374	0	2	1	NA	NA	1	0	1	NA	0	4	300	107	NA	NA	300	3	26.1	26.5	NA	NA	26.7	NA	1	1	3	2	NA	NA	3
a375	0	1	2	2	2	1	0	1	0	1	7	481	119	287	NA	481	3	25.4	25.2	24.8	NA	24.6	0	0	1	3	1	NA	NA	2
a377	1	1	3	2	5	1	0	1	1	0	6	0	NA	NA	NA	NA	4	31.9	NA	NA	NA	NA	0	NA	0	3	NA	NA	NA	NA
a378	1	1	3	3	1	1	0	1	0	0	7	359	93	170	242	359	3	27	27.4	27.2	27	25.8	1	0	1	3	3	NA	2	2
a379	1	1	3	2	1	1	1	1	1	0	5	385	106	215	263	385	4	31.1	31.3	31	31	31	1	1	0	4	4	5	3	4
a380	1	1	3	3	1	1	0	1	1	1	7	324	84	170	259	324	3	26.9	26.9	26.9	25.9	26.9	1	1	0	3	4	NA	3	4
a381	1	2	2	2	1	1	0	1	1	0	6	175	80	175	NA	NA	3	26.5	26.3	26.3	NA	NA	1	NA	0	5	4	3	NA	NA
a382	1	2	3	3	1	1	1	1	0	0	7	315	84	172	245	315	3	25.4	25.8	25.8	25.2	25.2	1	1	0	3	3	NA	3	4
a383	1	2	2	2	5	1	1	1	0	0	6	331	80	174	247	331	3	25.2	24.9	25	25.3	25.9	0	0	1	3	3	2	3	2
a384	1	2	3	3	1	1	0	1	1	0	6	343	93	196	269	343	4	30.7	31.3	31	30	30.3	1	1	1	3	4	NA	2	3
a385	1	2	3	2	1	1	0	1	1	0	6	365	97	197	266	365	3	27.7	26.3	27.2	26.3	26.6	1	0	1	3	3	NA	2	2
a386	0	1	3	2	2	1	0	1	1	1	7	82	82	169	NA	NA	3	26.1	26.9	26.5	NA	NA	0	NA	0	4	4	NA	NA	NA
a387	0	1	3	2	2	1	0	0	1	0	5	339	117	185	253	339	3	27.9	27.7	27.5	28.4	28.8	0	1	0	4	4	NA	3	4
a388	0	1	3	2	1	1	0	0	0	0	5	332	86	171	255	332	3	27.1	27.5	27.1	27	27.4	1	1	1	4	2	2	2	3
a389	0	2	3	3	1	1	0	1	0	1	6	364	90	182	266	364	2	24.3	24.2	25.2	24.3	23.5	1	0	1	3	3	3	3	2
a390	0	2	3	2	2	1	0	0	1	1	4	335	111	192	272	335	3	25.8	26.3	25.2	25.2	25.6	0	0	1	3	3	NA	3	2
a391	0	2	2	2	1	1	0	0	1	0	7	360	90	200	258	360	3	29.3	30.2	31.1	30.7	31.1	1	1	0	4	5	5	5	4
a392	0	2	1	1	1	1	0	1	0	0	8	378	132	195	292	378	3	28.8	29.7	30.8	29.1	29	1	0	1	3	2	4	2	2
a393	1	1	3	2	1	1	1	1	0	0	7	350	122	196	280	350	3	29	29.5	29.6	29	28.4	1	1	1	3	3	4	2	3
a394	1	1	3	2	1	1	0	1	1	0	6	337	78	171	239	337	4	31.3	31.3	31.3	31	30.8	1	0	1	3	3	3	2	2
a395	1	1	3	3	1	1	1	1	0	0	7	336	86	182	273	336	3	26.9	26.9	27.4	28	27.4	1	1	0	4	4	4	3	4
a396	1	1	3	2	5	1	1	1	0	0	6	92	92	188	NA	NA	4	31.3	31.5	31.2	NA	NA	0	NA	0	4	4	NA	NA	NA
a398	1	2	2	1	5	1	0	1	1	0	7	376	100	178	271	376	3	26.7	27.3	27	27	27.3	0	1	0	3	4	NA	3	5
a399	1	2	2	1	1	1	1	1	1	0	6	359	112	196	287	359	3	25.7	25.6	26	26.4	26.4	1	0	1	3	4	NA	4	2
a400	1	2	2	3	1	1	0	1	0	0	7	346	119	203	259	346	4	32.1	32.3	32.3	32.3	31.6	1	1	1	3	3	3	2	4
a401	0	2	1	NA	5	1	0	0	1	0	6	350	112	204	273	350	2	24.2	24.7	25.1	25.1	24.3	0	1	0	4	4	4	4	4
a402	0	2	1	2	2	1	0	1	1	0	5	341	124	194	274	341	3	29.4	29.5	29.8	29.8	30.2	0	1	0	4	4	3	4	3
a403	0	2	2	3	2	1	0	1	0	1	7	96	96	187	NA	NA	2	24	24.1	23.8	NA	NA	0	NA	1	3	1	NA	NA	NA
a404	1	1	3	2	1	1	0	1	0	0	6	287	47	131	191	287	2	23.4	23.2	23.5	23.3	22.9	1	0	1	3	2	NA	3	1
a405	0	2	3	2	1	0	0	1	0	0	6	314	69	153	216	314	3	29.7	30.2	29.7	29.3	29.7	1	1	1	4	4	4	2	4
a406	0	1	2	2	1	1	0	0	0	0	6	214	72	144	214	NA	3	26.5	26.7	26.1	26.4	NA	1	NA	1	3	1	3	2	NA
a407	0	2	1	2	1	1	0	0	0	0	5	375	95	160	249	375	4	30.3	31.6	31.6	30.5	30.9	1	1	1	3	2	4	4	3
a408	0	2	3	2	1	0	0	0	0	0	6.5	318	71	146	224	318	3	25.7	25.2	25.6	26.4	25.1	1	1	0	4	4	3	4	4
a409	1	1	3	2	1	1	0	1	0	0	8	289	65	153	212	289	2	24.6	24.2	22.7	22.3	22.7	1	0	1	3	1	NA	1	0
a410	0	2	2	2	1	0	0	1	1	0	4	0	NA	NA	NA	NA	4	34.4	NA	NA	NA	NA	1	NA	0	3	NA	NA	NA	NA
a411	0	1	3	2	2	1	0	1	0	0	7	83	83	NA	NA	NA	3	28.4	28.3	NA	NA	NA	0	NA	1	3	1	NA	NA	NA
a412	0	2	2	2	1	1	0	1	1	0	6	285	72	135	203	285	2	24.1	22.9	22.9	22.4	23	1	0	1	3	2	NA	3	0
a413	0	2	2	2	2	1	0	1	0	0	7	308	49	157	220	308	2	21.5	24.2	23.1	22.6	21.9	0	0	1	3	2	3	2	0
a414	0	2	2	2	1	1	0	0	0	0	6	84	84	NA	NA	NA	3	26.2	28.4	NA	NA	NA	1	NA	1	3	2	NA	NA	NA
a415	0	1	2	2	1	1	0	0	1	0	6	0	NA	NA	NA	NA	3	28.5	NA	NA	NA	NA	1	NA	0	3	NA	NA	NA	NA
a416	0	1	3	3	1	1	0	0	NA	1	6	286	58	152	218	286	3	26.2	25.6	25.6	25.2	25.2	1	0	1	4	2	NA	3	1
a417	0	1	3	2	2	1	0	0	0	0	NA	312	70	162	221	312	3	26.6	26.7	26.6	26.2	26.6	0	1	0	3	4	NA	3	3
a418	0	2	2	2	2	1	0	0	0	0	5	318	70	162	230	318	3	25.5	25.7	26.4	27.3	27.3	0	0	1	4	2	NA	2	1
a419	0	1	3	3	1	1	0	0	0	0	6	180	82	180	NA	NA	3	26.7	24.7	26.6	NA	NA	1	NA	0	4	4	4	NA	NA
a431	0	2	3	1	1	1	0	1	1	0	6	364	NA	NA	364	NA	3	28.1	NA	NA	29.2	NA	1	NA	0	3	NA	NA	3	NA
a432	0	1	3	2	2	1	0	0	0	0	6.5	290	69	130	200	290	4	36.6	36	35.2	35.2	35.1	0	0	1	3	1	NA	1	2
a433	0	1	1	1	2	1	0	0	0	0	8	258	79	163	220	258	3	28	27.8	28.5	28.5	27.4	0	0	1	4	4	5	5	2
a434	1	1	1	2	1	1	0	1	0	0	5	93	93	167	NA	NA	4	30.5	30.2	30.2	NA	NA	1	NA	1	3	2	NA	NA	NA
b001	0	3	3	3	4	1	0	0	0	0	6.5	265	80	192	192	265	3	25.1	24.5	24.8	24.8	24.8	0	0	1	3	2	NA	2	2
b002	0	3	1	1	4	0	0	0	0	0	8	0	NA	NA	NA	NA	3	28.1	NA	NA	NA	NA	0	NA	0	3	NA	NA	NA	NA
b003	0	3	1	1	2	1	0	0	0	0	7	245	77	179	179	245	3	27.2	27.2	26.9	26.9	26.7	0	1	0	4	5	NA	4	5
b004	0	3	1	1	2	0	0	0	1	0	8	274	73	206	206	274	2	23.6	23.7	23	23	23.7	0	1	1	3	2	4	4	4
b005	1	3	2	1	4	1	0	1	0	0	6	260	62	196	196	260	4	30.4	29.2	28.3	28.3	29.4	0	0	1	3	2	NA	2	2
b007	0	3	2	1	2	0	0	1	0	0	999	87	87	NA	NA	NA	3	28.9	29.7	NA	NA	NA	0	NA	0	3	3	NA	NA	NA
b008	0	3	1	2	2	1	0	1	0	0	5	250	33	162	162	250	2	21.7	21.4	21.1	21.1	20.7	0	1	1	3	4	NA	2	3
b009	0	3	3	2	2	1	0	0	0	0	7	233	34	158	158	233	2	23.2	23.1	22.3	22.3	22.7	0	0	1	3	3	NA	1	2
b010	0	3	3	3	1	1	0	0	0	0	6	255	30	167	167	255	3	29.7	28.8	27.9	27.9	28.4	1	0	1	3	2	NA	2	2
b011	0	3	3	2	1	1	0	0	0	0	6	289	58	231	231	289	2	24.6	23.9188	22.8	22.8	23.5	1	1	1	3	2	2	2	3
b015	0	3	3	2	1	1	0	0	0	0	7	233	36	163	163	233	2	22.6	22.1	22.7	22.7	22.2	1	1	1	3	2	3	3	3
b016	1	4	2	2	4	1	0	0	0	0	7	0	NA	NA	NA	NA	2	23.4	NA	NA	NA	NA	0	NA	0	3	NA	NA	NA	NA
b017	1	4	3	2	4	1	0	0	0	0	5.5	79	79	NA	NA	NA	3	28.4	28.7	NA	NA	NA	0	NA	1	3	1	NA	NA	NA
b018	1	3	1	3	4	1	1	1	0	0	8	242	54	184	184	242	3	27.1	27.8	26.9	26.9	26.9	0	1	0	4	5	NA	4	4
b019	0	3	3	3	4	1	0	1	1	1	7	0	NA	NA	NA	NA	4	31.2	NA	NA	NA	NA	0	NA	0	3	NA	NA	NA	NA
b020	0	3	1	3	1	1	0	1	0	0	7	63	63	NA	NA	NA	2	23.9	23.9	NA	NA	NA	1	NA	0	3	3	NA	NA	NA
b021	0	3	1	1	5	1	0	0	1	0	8	245	63	182	182	245	2	24.8	23.6	23.6	23.6	22.2	0	0	1	4	3	NA	2	1
b022	0	3	2	1	2	0	0	0	0	0	6	0	NA	NA	NA	NA	4	32.4	NA	NA	NA	NA	0	NA	0	4	NA	NA	NA	NA
b024	0	3	1	1	2	1	0	0	0	NA	7.5	325	105	254	254	325	4	31.5	31.2	30.1	30.1	30.6	0	1	1	3	2	4	4	4
b025	0	3	2	2	2	1	1	1	0	0	6	328	136	328	328	NA	3	27	25.9	27.1	27.1	NA	0	NA	1	3	1	NA	2	NA
b027	0	3	1	1	2	0	0	0	1	0	6	325	104	252	252	325	2	21.8	22.2	22.9	22.9	22.2	0	1	1	3	1	NA	4	3
b028	0	3	1	1	2	0	1	1	0	0	7	313	106	253	253	313	3	26.7	27.1	26.2	26.2	26.2	0	1	0	3	3	4	4	3
b029	0	3	NA	2	2	1	0	1	0	0	7	105	105	NA	NA	NA	3	26.5	26.8	NA	NA	NA	0	NA	1	3	2	NA	NA	NA
b030	0	3	1	1	1	1	1	1	0	0	7	111	111	NA	NA	NA	2	22.8	22.4	NA	NA	NA	1	NA	0	3	3	NA	NA	NA
b031	0	3	1	2	5	0	0	1	0	1	6.5	321	103	250	250	321	2	22.9	22.8	22	22	22.4	0	0	1	4	2	3	3	0
b032	0	3	1	1	2	1	0	0	0	0	7	0	NA	NA	NA	NA	3	25.6	NA	NA	NA	NA	0	NA	0	3	NA	NA	NA	NA
b033	1	3	1	1	2	1	0	0	1	0	6	0	NA	NA	NA	NA	3	25.5	NA	NA	NA	NA	0	NA	0	3	NA	NA	NA	NA
b034	0	3	1	1	2	1	0	0	0	0	7	308	95	211	211	308	3	25.1	26.1	24.2	24.2	24	0	0	1	3	4	NA	3	2
b035	1	3	2	1	4	1	0	1	0	0	8	0	NA	NA	NA	NA	3	27	NA	NA	NA	NA	0	NA	0	3	NA	NA	NA	NA
b036	0	3	3	1	2	1	0	0	1	0	7	83	83	NA	NA	NA	3	29.6	30	NA	NA	NA	0	NA	1	3	2	NA	NA	NA
b037	0	3	1	1	2	1	0	0	0	0	7	0	NA	NA	NA	NA	4	37.5	NA	NA	NA	NA	0	NA	0	4	NA	NA	NA	NA
b038	1	3	2	1	4	1	0	1	0	0	7	300	93	246	246	300	4	32.9	32.3	30.9	30.9	30.9	0	1	0	3	3	3	3	3
b039	0	3	1	1	2	0	0	0	0	0	6	0	NA	NA	NA	NA	3	25.6	NA	NA	NA	NA	0	NA	0	3	NA	NA	NA	NA
b040	1	3	2	1	4	1	1	1	0	0	6	0	NA	NA	NA	NA	2	23.7	NA	NA	NA	NA	0	NA	0	3	NA	NA	NA	NA
b041	0	3	1	1	2	1	0	0	0	0	7	0	NA	NA	NA	NA	3	28.1	NA	NA	NA	NA	0	NA	0	3	NA	NA	NA	NA
b042	1	3	1	1	4	0	1	0	0	0	8	0	NA	NA	NA	NA	3	25.2	NA	NA	NA	NA	0	NA	0	3	NA	NA	NA	NA
b043	0	3	1	1	2	1	0	0	0	0	7	0	NA	NA	NA	NA	3	27.1	NA	NA	NA	NA	0	NA	0	4	NA	NA	NA	NA
b044	0	3	1	1	2	0	0	0	1	0	6	0	NA	NA	NA	NA	2	24.2	NA	NA	NA	NA	0	NA	0	4	NA	NA	NA	NA
b045	0	3	1	1	2	1	0	0	0	0	7	0	NA	NA	NA	NA	2	24.4	NA	NA	NA	NA	0	NA	0	3	NA	NA	NA	NA
b046	1	3	3	1	4	1	0	1	1	0	7	301	97	209	209	301	3	25.3	25.5	24.9	24.9	25.3	0	1	0	4	4	NA	3	4
b047	0	3	1	1	2	1	0	0	0	0	8	0	NA	NA	NA	NA	2	24.2	NA	NA	NA	NA	0	NA	0	3	NA	NA	NA	NA
b048	0	3	1	1	2	1	0	0	0	0	6	0	NA	NA	NA	NA	3	28.3	NA	NA	NA	NA	0	NA	0	3	NA	NA	NA	NA
b049	0	3	1	1	2	1	0	0	0	0	6	0	NA	NA	NA	NA	3	26.9	NA	NA	NA	NA	0	NA	0	4	NA	NA	NA	NA
b050	0	3	1	1	2	1	0	0	1	0	7	0	NA	NA	NA	NA	4	33.3	NA	NA	NA	NA	0	NA	0	3	NA	NA	NA	NA
b051	0	3	2	1	2	1	0	0	0	0	7	91	91	NA	NA	NA	3	26.7	27	NA	NA	NA	0	NA	1	3	1	NA	NA	NA
b052	1	3	3	1	2	1	0	0	0	0	7	0	NA	NA	NA	NA	4	37.8	NA	NA	NA	NA	0	NA	0	3	NA	NA	NA	NA
b053	0	3	1	1	2	1	0	0	0	0	6	0	NA	NA	NA	NA	3	28.2	NA	NA	NA	NA	0	NA	0	3	NA	NA	NA	NA
b054	0	3	1	1	2	1	0	0	0	0	7	85	85	NA	NA	NA	2	23.7	25.8	NA	NA	NA	0	NA	1	3	1	NA	NA	NA
b055	1	3	3	1	4	1	0	1	1	0	6	0	NA	NA	NA	NA	3	26.9	NA	NA	NA	NA	0	NA	0	3	NA	NA	NA	NA
b058	0	3	1	1	2	1	0	0	1	0	7	276	91	189	189	276	4	36.4	35.2	33.6	33.6	33.3	0	0	1	3	2	2	2	2
b060	1	3	1	1	4	0	0	0	0	0	7	0	NA	NA	NA	NA	3	26.3	NA	NA	NA	NA	0	NA	0	3	NA	NA	NA	NA
b061	0	3	2	1	2	1	0	0	0	0	7	0	NA	NA	NA	NA	3	28.3	NA	NA	NA	NA	0	NA	0	3	NA	NA	NA	NA
b062	1	3	1	2	4	1	0	1	0	0	5	182	182	NA	NA	NA	4	30.3	30.4	NA	NA	NA	0	NA	0	3	3	NA	NA	NA
b063	0	4	1	1	2	1	0	0	0	0	5	0	NA	NA	NA	NA	2	19.6	NA	NA	NA	NA	0	NA	0	3	NA	NA	NA	NA
b064	0	3	1	1	2	1	0	1	1	0	7.5	0	NA	NA	NA	NA	3	28.9	NA	NA	NA	NA	0	NA	0	4	NA	NA	NA	NA
b065	0	3	1	2	2	1	0	0	1	0	6	0	NA	NA	NA	NA	2	23.4	NA	NA	NA	NA	0	NA	0	3	NA	NA	NA	NA
b066	0	3	1	1	4	0	0	1	0	0	8	0	NA	NA	NA	NA	3	25.1	NA	NA	NA	NA	0	NA	0	4	NA	NA	NA	NA
b067	1	3	1	1	4	1	0	1	0	1	8	0	NA	NA	NA	NA	2	23.7	NA	NA	NA	NA	0	NA	0	3	NA	NA	NA	NA
b068	0	3	2	NA	2	0	0	0	0	0	7	364	98	269	269	364	2	24.4	25.1	24.9	24.9	25.2	0	0	1	4	1	NA	3	2
b069	1	3	1	3	4	0	0	1	0	1	9	93	93	NA	NA	NA	2	25	24.9	NA	NA	NA	0	NA	0	4	3	NA	NA	NA
b070	0	3	2	2	2	1	0	0	0	0	3	0	NA	NA	NA	NA	3	26	NA	NA	NA	NA	0	NA	0	3	NA	NA	NA	NA
b071	0	3	1	1	4	0	0	0	0	0	5	356	96	266	266	356	3	26.5	26.4	26.3	26.3	25.7	0	0	1	3	1	NA	1	1
b072	1	3	1	NA	4	1	0	1	1	0	7	0	NA	NA	NA	NA	3	27.7	NA	NA	NA	NA	0	NA	0	3	NA	NA	NA	NA
b073	0	3	1	1	1	1	0	1	0	0	8	0	NA	NA	NA	NA	2	21.9	NA	NA	NA	NA	1	NA	0	4	NA	NA	NA	NA
b074	0	3	1	2	2	1	0	0	1	0	8	361	109	267	267	361	2	20.9	24.4	24.7	24.7	25.2	0	1	1	3	1	NA	3	4
b075	1	3	3	2	4	1	0	1	1	0	5	361	109	267	267	361	3	27.5	26.7	26.9	26.9	27.3	0	0	1	3	0	NA	0	1
b076	1	3	2	2	4	1	0	1	1	0	6	332	60	231	231	332	2	22.6	23.1	23	23	23.2	0	0	1	3	1	2	2	2
b078	1	3	2	2	1	1	0	1	NA	0	7	278	111	224	224	278	3	26.9	25.6	25.6	25.6	25.2	1	0	1	3	2	4	4	1
b079	1	3	3	2	1	1	0	0	0	0	4	328	104	238	238	328	3	27.3	26	25.4	25.4	26.4	1	0	1	3	2	2	2	2
b080	0	3	1	2	2	1	0	0	0	0	6	0	NA	NA	NA	NA	3	27.4	NA	NA	NA	NA	0	NA	0	3	NA	NA	NA	NA
b081	0	3	1	1	2	1	0	0	0	0	5	0	NA	NA	NA	NA	2	24.6	NA	NA	NA	NA	0	NA	0	3	NA	NA	NA	NA
b083	1	3	1	2	1	1	0	1	1	0	5	295	105	224	224	295	3	25.3	26.3	25.3	25.3	25.3	1	1	0	3	5	NA	3	4
b084	0	3	2	1	2	1	0	0	0	0	6	0	NA	NA	NA	NA	3	28.5	NA	NA	NA	NA	0	NA	0	3	NA	NA	NA	NA
b085	1	3	3	1	4	1	0	1	0	0	5.5	324	106	246	246	324	2	20.5	20.9	20.5	20.5	21.5	0	0	1	4	3	4	4	2
b086	0	4	1	1	2	0	0	0	0	1	10	288	97	222	222	288	2	21.5	21.5	21.5	21.5	21.5	0	0	1	3	2	NA	3	1
b087	1	3	2	1	1	0	0	1	0	0	6	0	NA	NA	NA	NA	3	25.8	NA	NA	NA	NA	1	NA	0	3	NA	NA	NA	NA
b088	0	3	3	2	1	1	0	0	0	0	8	107	107	NA	NA	NA	2	22.5	22.6	NA	NA	NA	1	NA	0	3	3	NA	NA	NA
b089	0	3	2	3	1	0	0	1	0	0	7	140	140	NA	NA	NA	2	24.3	24.4	NA	NA	NA	1	NA	0	3	3	NA	NA	NA
b090	0	3	1	1	2	1	0	0	0	0	5	216	90	216	216	NA	2	24.5	25	24.5	24.5	NA	0	NA	1	5	2	NA	1	NA
b091	0	3	1	1	5	0	0	1	0	0	6	315	92	315	315	NA	3	26.4	26.5	22.9	22.9	NA	0	NA	1	3	4	NA	2	NA
b092	1	4	2	1	1	0	0	1	0	0	7.5	202	202	NA	NA	NA	2	22.5	22	NA	NA	NA	1	NA	0	3	3	NA	NA	NA
b093	0	3	2	2	2	1	0	0	0	0	6.5	118	118	NA	NA	NA	2	23.4	23.8	NA	NA	NA	0	NA	0	3	3	NA	NA	NA
b094	0	3	1	1	1	1	0	0	0	0	6.5	123	123	NA	NA	NA	2	23.1	23.6	NA	NA	NA	1	NA	0	4	5	NA	NA	NA
b095	0	3	1	1	2	1	1	1	0	0	8	312	91	210	210	312	3	26.3	25.6	25.6	25.6	25.6	0	1	1	3	2	NA	2	3
b096	0	3	1	2	1	0	0	0	0	0	7	308	89	221	221	308	2	22.2	22.2	22.2	22.2	22.5	1	0	1	3	2	NA	1	2
b097	0	3	1	2	1	0	0	1	0	1	6	383	89	306	306	383	3	25.8	27	25.5	25.5	26	1	1	0	3	3	5	5	4
b098	0	3	1	3	2	0	0	0	0	1	8	0	NA	NA	NA	NA	3	26.6	NA	NA	NA	NA	0	NA	0	5	NA	NA	NA	NA
b099	1	3	1	2	1	1	0	1	0	0	4	0	NA	NA	NA	NA	2	24.1	NA	NA	NA	NA	1	NA	0	3	NA	NA	NA	NA
b100	1	3	2	1	1	1	1	1	1	0	6	0	NA	NA	NA	NA	4	30.1	NA	NA	NA	NA	1	NA	0	3	NA	NA	NA	NA
b101	0	3	1	1	2	1	0	1	0	0	5.5	0	NA	NA	NA	NA	2	18.9	NA	NA	NA	NA	0	NA	0	3	NA	NA	NA	NA
b102	0	3	1	1	1	1	0	0	0	0	6.5	286	82	208	208	286	3	26.5	26.5	26.2	26.2	26	1	1	1	4	2	NA	3	3
b103	0	3	1	1	2	1	0	0	0	0	9	0	NA	NA	NA	NA	2	24.9	NA	NA	NA	NA	0	NA	0	3	NA	NA	NA	NA
b104	0	3	1	3	1	1	0	0	0	0	8	0	NA	NA	NA	NA	2	23.9	NA	NA	NA	NA	1	NA	0	4	NA	NA	NA	NA
b105	0	3	1	1	2	1	0	0	1	0	8.5	195	62	195	195	NA	3	27	26.3	25.1	25.1	NA	0	NA	1	3	2	3	3	NA
b106	0	3	1	3	2	0	0	1	1	0	6.5	0	NA	NA	NA	NA	3	26.4	NA	NA	NA	NA	0	NA	0	3	NA	NA	NA	NA
b107	0	3	1	1	1	1	0	0	1	0	4.5	92	92	NA	NA	NA	2	24.6	24.2	NA	NA	NA	1	NA	1	3	2	NA	NA	NA
b108	1	3	2	3	1	1	0	1	0	0	4.5	284	60	188	188	284	3	26	26	24	24	24.7	1	0	1	3	3	2	2	2
b109	1	3	1	3	5	1	0	1	0	0	5.5	237	62	189	189	237	3	26.3	26.3	25.5	25.5	26.3	0	1	0	5	5	NA	4	3
b110	1	4	2	1	4	1	0	0	0	0	6	287	63	287	287	NA	3	26.1	26.2	25.1	25.1	NA	0	NA	1	3	1	NA	1	NA
b111	0	3	1	1	1	1	0	0	0	0	8	57	57	NA	NA	NA	3	27	39.7	NA	NA	NA	1	NA	1	4	1	NA	NA	NA
b112	0	3	1	1	2	1	0	0	0	1	6	197	89	197	197	NA	3	27.8	27.1	27.1	27.1	NA	0	NA	0	4	4	4	4	NA
b113	1	3	1	1	4	1	1	1	0	1	7.5	0	NA	NA	NA	NA	3	28	NA	NA	NA	NA	0	NA	0	4	NA	NA	NA	NA
b114	1	3	2	3	1	1	0	0	0	0	7.5	61	61	NA	NA	NA	2	22.9	22.6	NA	NA	NA	1	NA	0	4	4	NA	NA	NA
b115	1	3	1	1	4	1	0	1	1	0	5	97	97	NA	NA	NA	3	26	25.7	NA	NA	NA	0	NA	0	3	3	NA	NA	NA
b116	1	3	3	3	4	1	0	1	1	NA	6	272	91	211	211	272	3	26	25.6	24.9	24.9	24.8	0	0	1	3	2	NA	2	1
b117	0	3	2	2	2	1	0	0	1	0	5	0	NA	NA	NA	NA	3	25.5	NA	NA	NA	NA	0	NA	0	5	NA	NA	NA	NA
b118	0	4	1	3	5	0	0	0	0	0	6	0	NA	NA	NA	NA	2	25	NA	NA	NA	NA	0	NA	0	4	NA	NA	NA	NA
b119	1	3	1	1	1	0	0	1	0	0	7	0	NA	NA	NA	NA	3	25.5	NA	NA	NA	NA	1	NA	0	3	NA	NA	NA	NA
b120	0	3	1	1	1	0	0	0	0	0	4	0	NA	NA	NA	NA	2	24.8	NA	NA	NA	NA	1	NA	0	3	NA	NA	NA	NA
b121	0	4	1	3	2	1	0	0	0	0	7	0	NA	NA	NA	NA	2	23.4	NA	NA	NA	NA	0	NA	0	3	NA	NA	NA	NA
b122	0	4	3	2	2	0	0	0	0	0	7	273	91	213	213	273	3	26.5	25.8	25.5	25.5	24.5	0	0	1	3	0	NA	1	1
b123	0	3	2	3	1	1	0	0	0	0	7	274	90	211	211	274	2	23.8	23	23.1	23.1	22.9	1	0	1	3	2	NA	2	2
b124	0	3	2	1	2	1	0	0	1	0	8	0	NA	NA	NA	NA	2	20.3	NA	NA	NA	NA	0	NA	0	3	NA	NA	NA	NA
b126	1	3	2	1	1	0	0	1	0	0	6	0	NA	NA	NA	NA	3	27.9	NA	NA	NA	NA	1	NA	0	3	NA	NA	NA	NA
b127	0	3	3	3	4	0	0	0	0	0	8	0	NA	NA	NA	NA	3	27.1	NA	NA	NA	NA	0	NA	0	3	NA	NA	NA	NA
b128	0	3	1	1	2	1	0	0	0	0	6	0	NA	NA	NA	NA	2	23.8	NA	NA	NA	NA	0	NA	0	3	NA	NA	NA	NA
b129	1	3	3	3	1	1	1	0	0	0	6	0	NA	NA	NA	NA	3	29.4	NA	NA	NA	NA	1	NA	0	3	NA	NA	NA	NA
b130	0	3	2	1	2	1	0	0	0	0	7	0	NA	NA	NA	NA	3	26	NA	NA	NA	NA	0	NA	0	3	NA	NA	NA	NA
b131	0	4	1	3	2	0	0	0	0	0	5	0	NA	NA	NA	NA	2	24.5	NA	NA	NA	NA	0	NA	0	3	NA	NA	NA	NA
b132	0	3	1	1	2	1	0	0	0	0	9	267	99	211	211	267	3	28.6	28.6	28	28	28.1	0	1	1	3	4	NA	2	3
b133	0	3	2	3	2	0	0	0	1	0	6	0	NA	NA	NA	NA	3	26	NA	NA	NA	NA	0	NA	0	4	NA	NA	NA	NA
b134	0	4	1	NA	2	0	0	1	0	0	7	0	NA	NA	NA	NA	3	25.6	NA	NA	NA	NA	0	NA	0	3	NA	NA	NA	NA
b135	0	3	1	1	2	1	0	1	1	0	5	111	111	NA	NA	NA	3	28.1	28.9	NA	NA	NA	0	NA	1	3	2	NA	NA	NA
b136	0	3	1	1	2	0	0	1	1	0	5	0	NA	NA	NA	NA	2	22.8	NA	NA	NA	NA	0	NA	0	3	NA	NA	NA	NA
b137	0	3	1	1	2	1	0	0	0	1	4	0	NA	NA	NA	NA	3	27.3	NA	NA	NA	NA	0	NA	0	3	NA	NA	NA	NA
b138	0	3	1	3	2	1	0	0	1	0	7	280	91	217	217	280	3	25.1	24.6	24	24	24.8	0	1	1	3	1	NA	2	3
b139	1	3	3	2	4	1	0	1	1	NA	5	0	NA	NA	NA	NA	3	25.4	NA	NA	NA	NA	0	NA	0	3	NA	NA	NA	NA
b140	0	3	1	2	2	1	0	0	0	0	7	0	NA	NA	NA	NA	3	25.7	NA	NA	NA	NA	0	NA	0	4	NA	NA	NA	NA
b141	1	3	2	2	4	1	0	1	0	0	6	0	NA	NA	NA	NA	3	27.1	NA	NA	NA	NA	0	NA	0	3	NA	NA	NA	NA
b143	0	3	1	1	2	0	0	0	0	0	8	0	NA	NA	NA	NA	2	23.4	NA	NA	NA	NA	0	NA	0	3	NA	NA	NA	NA
b144	0	3	2	2	1	0	0	1	0	0	7	275	90	212	212	275	3	25.8	27.1	26.9	26.9	26.4	1	0	1	3	2	NA	1	2
b145	0	3	NA	NA	1	1	0	0	0	0	7	279	95	215	215	279	3	28.6	29.4	28.2	28.2	28.1	1	1	0	3	4	NA	3	3
b147	0	3	1	3	2	1	0	0	0	0	6	0	NA	NA	NA	NA	2	22.2	NA	NA	NA	NA	0	NA	0	3	NA	NA	NA	NA
b148	0	3	1	1	1	1	0	0	0	0	7	0	NA	NA	NA	NA	2	21.9	NA	NA	NA	NA	1	NA	0	3	NA	NA	NA	NA
b149	0	3	2	1	2	1	0	0	0	0	4	97	97	NA	NA	NA	2	24.3	24.6	NA	NA	NA	0	NA	0	3	4	NA	NA	NA
b150	0	3	1	1	1	0	0	0	0	0	7	290	97	234	234	290	3	26.1	25.9	24.3	24.3	24.4	1	1	1	3	2	NA	2	4
b151	0	3	2	1	1	1	0	0	1	0	6	297	179	230	230	297	2	22	22	22.1	22.1	22.5	1	1	1	3	4	NA	2	3
b152	0	4	1	1	4	1	0	0	0	0	7	0	NA	NA	NA	NA	2	20.5	NA	NA	NA	NA	0	NA	0	3	NA	NA	NA	NA
b153	0	4	1	1	2	1	0	0	1	0	5	286	99	238	238	286	2	24.3	24.1	23.8	23.8	24.1	0	0	1	3	1	NA	1	0
b154	0	4	1	1	2	1	0	0	0	0	6	85	85	NA	NA	NA	2	23.3	23.6	NA	NA	NA	0	NA	1	3	2	NA	NA	NA
b155	1	3	3	1	4	1	0	0	0	0	5.5	277	183	217	217	277	2	23	22.8	23	23	22	0	0	1	4	1	NA	2	2
b157	0	3	2	2	2	1	0	0	0	0	7	287	78	215	215	287	3	27.1	28.1	29	29	28	0	1	0	3	4	5	5	4
b158	1	3	2	1	4	1	0	0	0	0	8	91	91	NA	NA	NA	3	25.1	25.3	NA	NA	NA	0	NA	0	3	4	NA	NA	NA
b159	0	3	1	1	2	1	0	0	0	0	8	77	77	NA	NA	NA	3	25.4	26.4	NA	NA	NA	0	NA	0	3	3	NA	NA	NA
b160	1	3	2	3	1	1	0	1	1	0	5	79	79	NA	NA	NA	3	25.4	26.1	NA	NA	NA	1	NA	0	4	4	NA	NA	NA
b161	0	3	3	2	2	1	0	0	0	0	7	289	77	221	221	289	2	23.5	22.6	22.7	22.7	22.5	0	0	1	3	1	NA	2	2
b162	1	3	2	1	1	1	0	0	0	0	5.5	279	73	220	220	279	3	25.6	25	24.2	24.2	24.3	1	0	1	3	1	NA	0	0
b164	0	3	1	1	2	1	0	0	0	0	5	282	76	215	215	282	3	27.5	29.2	28.9	28.9	29.3	0	1	0	3	3	3	3	3
b165	0	3	1	1	2	1	0	0	0	0	7	78	78	NA	NA	NA	4	31.6	31.8	NA	NA	NA	0	NA	1	3	2	NA	NA	NA
b166	0	3	1	1	2	1	0	0	0	0	7	287	88	181	181	287	2	24.5	24.9	24.7	24.7	24.9	0	0	1	3	3	3	3	1
b167	0	3	1	1	2	1	0	0	0	0	7.5	88	88	NA	NA	NA	2	24.3	24.8	NA	NA	NA	0	NA	0	3	4	NA	NA	NA
b168	0	3	1	1	2	1	0	0	0	0	6	0	NA	NA	NA	NA	3	26.5	NA	NA	NA	NA	0	NA	0	3	NA	NA	NA	NA
b169	0	3	1	1	2	1	0	0	0	0	4.5	272	93	216	216	272	2	23.7	23.7	23	23	23	0	0	1	3	2	NA	3	2
b170	1	3	1	1	4	1	0	0	0	0	7.5	272	85	211	211	272	2	24.6	24.1	23	23	24	0	0	1	5	1	NA	2	2
b171	0	3	1	1	1	1	0	0	0	0	5	0	NA	NA	NA	NA	3	25.7	NA	NA	NA	NA	1	NA	0	4	NA	NA	NA	NA
b172	0	4	3	2	4	1	0	0	0	0	6	270	92	209	209	270	3	26.7	26.4	25.9	25.9	26.4	0	1	1	3	2	NA	4	4
b173	0	4	3	1	2	0	0	0	0	NA	5.5	287	76	214	214	287	3	28.2	28.5	27.3	27.3	26.3	0	1	0	3	4	NA	3	3
b174	0	3	1	1	1	1	0	0	0	0	5	110	110	NA	NA	NA	2	23.5	23.1	NA	NA	NA	1	NA	0	3	4	NA	NA	NA
b175	0	3	1	2	1	1	0	0	1	0	7	108	108	NA	NA	NA	3	29.6	30.2	NA	NA	NA	1	NA	1	3	2	NA	NA	NA
b176	0	4	2	1	4	1	0	1	0	0	5.5	215	80	215	215	NA	3	27.3	26.2	25.7	25.7	NA	0	NA	1	3	3	NA	2	NA
b177	0	3	2	1	2	1	0	0	0	0	7	279	82	208	208	279	3	26.4	26.1	26.1	26.1	26.2	0	0	1	3	1	NA	2	1
b178	0	3	3	1	2	1	0	0	1	0	7	279	82	208	208	279	2	24.6	24.2	24.4	24.4	24.7	0	1	1	3	2	NA	1	3
b179	0	3	1	1	2	0	0	0	0	0	6	49	49	NA	NA	NA	3	28.6	30.4	NA	NA	NA	0	NA	0	3	3	NA	NA	NA
b180	0	3	2	2	2	1	0	1	0	0	6.5	266	84	210	210	266	2	23.6	24.2	23.4	23.4	24.3	0	0	1	3	2	NA	1	2
b181	0	3	1	1	1	1	0	0	0	0	4.5	91	91	NA	NA	NA	3	27.2	27.2	NA	NA	NA	1	NA	1	4	2	NA	NA	NA
b182	0	3	1	1	2	0	0	0	0	0	3.5	275	68	207	207	275	2	22.6	23.1	21.7	21.7	21.6	0	0	1	3	2	NA	1	2
b183	0	3	1	2	2	1	0	0	0	0	6	83	83	NA	NA	NA	3	25.6	25.2	NA	NA	NA	0	NA	1	3	2	NA	NA	NA
b184	1	3	3	1	4	1	0	0	0	0	7	267	86	198	198	267	2	23.3	22.7	23	23	23	0	0	1	3	0	NA	0	0
b185	0	3	1	1	2	1	0	0	0	0	4	87	87	NA	NA	NA	2	23.7	23.3	NA	NA	NA	0	NA	1	3	2	NA	NA	NA
b187	1	3	1	2	4	1	0	1	1	0	6	0	NA	NA	NA	NA	3	28.6	NA	NA	NA	NA	0	NA	0	3	NA	NA	NA	NA
b188	0	3	1	1	2	1	0	0	0	0	4.5	288	100	228	228	288	3	28	27.6	27.1	27.1	27.9	0	0	1	3	2	NA	2	2
b189	0	3	2	1	5	1	0	0	0	0	6	100	100	NA	NA	NA	3	25.8	24.5	NA	NA	NA	0	NA	0	3	3	NA	NA	NA
b190	0	3	1	1	2	1	0	0	0	0	5.5	0	NA	NA	NA	NA	3	28.6	NA	NA	NA	NA	0	NA	0	4	NA	NA	NA	NA
b191	0	3	2	1	2	1	0	0	1	0	4.5	84	84	NA	NA	NA	3	25.3	25.2	NA	NA	NA	0	NA	0	4	4	NA	NA	NA
b192	0	3	1	NA	2	0	0	0	0	0	3.5	0	NA	NA	NA	NA	3	27.9	NA	NA	NA	NA	0	NA	0	3	NA	NA	NA	NA
b194	1	3	2	3	1	1	0	1	0	0	7	279	105	229	229	279	2	23.9	23.6	23.2	23.2	23.4	1	0	1	3	1	NA	1	1
b195	1	3	2	1	1	1	1	1	0	0	6.5	0	NA	NA	NA	NA	3	26	NA	NA	NA	NA	1	NA	0	3	NA	NA	NA	NA
b196	0	4	1	1	2	1	0	0	0	0	4	277	83	215	215	277	3	25.2	24.7	24.7	24.7	25	0	1	1	3	1	NA	2	3
b197	0	3	1	1	2	1	0	0	0	0	4	101	101	NA	NA	NA	2	24.9	25.3	NA	NA	NA	0	NA	0	3	5	NA	NA	NA
b198	1	3	1	1	4	1	0	0	0	0	5	285	88	224	224	285	3	29	28.9	29	29	29	0	0	1	4	4	NA	2	2
b199	1	3	1	1	4	0	0	0	1	0	7	84	84	NA	NA	NA	4	30.8	31.9	NA	NA	NA	0	NA	0	3	3	NA	NA	NA
b200	0	3	3	2	2	1	0	0	0	0	5	0	NA	NA	NA	NA	2	23.7	NA	NA	NA	NA	0	NA	0	3	NA	NA	NA	NA
b201	1	3	1	1	4	1	1	1	0	0	7	99	99	NA	NA	NA	2	24.6	24.6	NA	NA	NA	0	NA	0	3	4	NA	NA	NA
b202	1	3	2	2	1	1	0	1	0	0	7	89	89	NA	NA	NA	3	27.5	27.6	NA	NA	NA	1	NA	0	3	3	NA	NA	NA
b203	1	3	1	1	4	1	0	0	0	0	9	283	80	238	238	283	3	26.7	26	25.3	25.3	24.8	0	0	1	3	1	1	1	0
b204	1	3	1	1	1	1	0	1	0	0	6	271	82	215	215	271	3	25.2	24.8	24.4	24.4	24.8	1	1	1	3	2	NA	2	3
b205	1	3	1	1	1	1	1	1	0	0	5.5	94	94	NA	NA	NA	3	25.1	23.7	NA	NA	NA	1	NA	0	3	3	NA	NA	NA
b206	0	3	1	1	2	1	0	0	0	0	3.5	285	80	224	224	285	2	24.8	25	24	24	25	0	0	1	3	3	NA	2	2
b207	1	3	3	3	1	1	0	1	0	0	7.5	281	92	199	199	281	3	26.9	26.4	26	26	25.7	1	0	1	3	1	NA	1	0
b208	0	3	3	2	2	1	0	0	0	0	7.5	96	96	NA	NA	NA	3	27.2	27	NA	NA	NA	0	NA	1	3	1	NA	NA	NA
b209	0	3	3	2	2	0	0	0	0	0	3.5	77	77	NA	NA	NA	2	20.8	21.2	NA	NA	NA	0	NA	1	4	2	NA	NA	NA
b210	0	3	1	1	2	0	0	0	0	0	7.5	274	99	211	211	274	3	25.6	26	25.7	25.7	26.1	0	0	1	3	2	NA	2	2
b211	0	3	2	1	5	1	0	0	0	0	7	87	87	NA	NA	NA	3	28.4	28.4	NA	NA	NA	0	NA	0	3	4	NA	NA	NA
b212	1	3	3	1	5	1	1	1	0	0	6.5	69	69	NA	NA	NA	3	27.8	28.4	NA	NA	NA	0	NA	0	3	4	NA	NA	NA
b214	0	4	1	1	2	1	0	0	0	0	6	89	89	NA	NA	NA	3	27.4	28.3	NA	NA	NA	0	NA	0	3	3	NA	NA	NA
b215	0	3	3	1	4	1	0	1	0	0	7	84	84	NA	NA	NA	3	27.7	27.9	NA	NA	NA	0	NA	0	3	3	NA	NA	NA
b216	0	3	1	1	2	1	0	0	0	0	7	0	NA	NA	NA	NA	4	32	NA	NA	NA	NA	0	NA	0	4	NA	NA	NA	NA
b217	1	3	1	NA	5	0	0	0	1	0	4	88	88	NA	NA	NA	2	23.3	23.6	NA	NA	NA	0	NA	0	5	3	NA	NA	NA
b218	0	4	1	2	2	0	0	1	0	1	18	0	NA	NA	NA	NA	3	26.6	NA	NA	NA	NA	0	NA	0	3	NA	NA	NA	NA
b219	1	3	2	1	1	1	1	1	0	0	6	85	85	NA	NA	NA	3	29.3	28.7	NA	NA	NA	1	NA	0	3	3	NA	NA	NA
b220	0	3	1	1	2	1	0	0	0	0	6	0	NA	NA	NA	NA	4	33.3	NA	NA	NA	NA	0	NA	0	3	NA	NA	NA	NA
b221	0	4	1	1	2	0	0	0	0	0	6	0	NA	NA	NA	NA	2	22	NA	NA	NA	NA	0	NA	0	3	NA	NA	NA	NA
b223	0	4	3	3	4	1	0	0	0	0	7	326	81	247	247	326	3	26.9	27	26.5	26.5	26.5	0	0	1	3	2	NA	1	2
b224	1	3	1	1	4	1	0	1	0	0	6	287	91	197	197	287	3	27.6	28	27.3	27.3	27	0	0	1	3	2	NA	0	2
b225	1	3	2	2	1	1	0	1	0	0	6	72	72	NA	NA	NA	3	28.1	27.6	NA	NA	NA	1	NA	0	3	3	NA	NA	NA
b226	0	3	2	1	2	0	0	0	0	0	7	282	60	221	221	282	3	27	26.2	26.7	26.7	27.1	0	1	0	4	4	4	4	4
b227	0	3	2	1	1	1	0	1	0	0	6	86	86	NA	NA	NA	2	24.4	24.1	NA	NA	NA	1	NA	1	3	2	NA	NA	NA
b228	1	4	2	1	1	1	0	1	0	0	5	280	50	206	206	280	3	26.3	25.8	26	26	26.3	1	1	1	4	2	3	3	4
b229	1	4	3	3	4	1	0	1	0	0	6	296	49	211	211	296	3	25.7	24.8	24.8	24.8	25.1	0	1	1	3	2	NA	2	3
b230	0	3	1	1	2	0	0	1	0	0	7	0	NA	NA	NA	NA	2	23.9	NA	NA	NA	NA	0	NA	0	3	NA	NA	NA	NA
b231	1	3	2	1	1	1	0	1	0	1	5	305	114	231	231	305	3	28.9	29	27.9	27.9	28.3	1	0	1	3	2	NA	1	2
b232	0	3	2	2	2	0	0	0	0	0	4	331	92	242	242	331	3	25.8	27.1	27.5	27.5	27.5	0	1	1	4	2	NA	3	3
b233	0	3	1	3	2	1	0	0	1	0	6	343	120	231	231	343	3	25.6	24.8	24.9	24.9	24.8	0	0	1	3	2	NA	2	2
b234	0	4	1	1	2	1	0	0	0	0	3.5	322	91	237	237	322	2	24.5	23.6	23.8	23.8	24.1	0	0	1	4	2	NA	1	1
b235	0	3	2	3	2	1	0	0	1	0	7	289	93	233	233	289	2	23.1	23.5	22.3	22.3	23.5	0	1	1	3	4	1	1	3
b236	1	3	1	1	5	1	0	1	NA	0	6	314	90	237	237	314	3	28.3	28	27	27	26.6	0	1	1	4	2	2	2	3
b237	0	3	2	2	1	0	0	0	0	0	7	315	90	272	272	315	3	25.7	24.5	24.5	24.5	24.5	1	1	1	3	3	2	2	3
b238	1	3	3	2	1	1	0	1	1	0	4	306	94	211	211	306	3	26.5	26.2	25.6	25.6	25.2	1	0	1	3	2	2	2	1
b239	0	3	1	1	5	1	0	1	0	0	7	292	113	238	238	292	3	27.8	28.4	27.4	27.4	27.4	0	1	1	3	3	NA	2	3
b240	1	3	3	1	4	1	0	1	1	0	6	309	105	238	238	309	3	25.1	24.8	24.5	24.5	24.8	0	0	1	3	2	NA	2	1
b241	0	3	1	1	1	1	0	1	NA	0	7	326	101	247	247	326	3	25.4	24.1	23.5	23.5	24.1	1	0	1	3	1	2	2	2
b242	0	3	NA	NA	999	0	0	0	1	0	6	311	123	249	249	311	3	27.4	27.8	27.9	27.9	28.3	0	1	0	5	3	4	4	3
b243	0	3	2	1	2	0	0	0	0	0	6	326	102	244	244	326	3	25.1	24.9	24.1	24.1	23.7	0	0	1	3	2	NA	2	2
b244	1	3	1	1	1	1	1	1	1	0	8	338	91	247	247	338	3	26.2	25.9	25.6	25.6	26.2	1	1	1	3	2	NA	1	3
b246	0	3	2	1	2	1	0	1	0	0	7	0	NA	NA	NA	NA	2	21	NA	NA	NA	NA	0	NA	0	3	NA	NA	NA	NA
b247	0	4	2	1	2	1	0	0	0	0	5	152	152	NA	NA	NA	3	29	29	NA	NA	NA	0	NA	1	4	2	NA	NA	NA
b248	0	4	1	1	2	0	0	0	0	0	7	284	59	216	216	284	4	30.6	29.6	30.6	30.6	29.6	0	1	1	3	2	2	2	3
b251	0	3	1	1	4	1	0	0	0	0	7	267	45	192	192	267	2	24.9	24.9	24.7	24.7	24.9	0	0	1	4	2	NA	1	2
b252	1	3	NA	1	4	1	0	0	0	0	7	0	NA	NA	NA	NA	3	25.2	NA	NA	NA	NA	0	NA	0	3	NA	NA	NA	NA
b253	0	3	1	1	2	1	0	0	0	0	5	296	86	232	232	296	2	22.6	23.5	21.7	21.7	21.7	0	0	1	3	2	2	2	1
b254	0	4	1	1	2	0	0	0	0	0	4	314	92	243	243	314	2	25	25.6	25.7	25.7	25.2	0	1	0	3	3	3	3	3
b255	1	3	1	1	1	1	1	1	0	0	8	318	94	248	248	318	3	25.4	25	22.9	22.9	23.8	1	0	1	3	1	NA	1	1
b257	0	3	1	1	5	1	0	1	0	0	8	0	NA	NA	NA	NA	3	28.7	NA	NA	NA	NA	0	NA	0	3	NA	NA	NA	NA
b258	0	3	1	1	2	0	0	0	0	0	6	369	158	369	369	NA	4	37.4	36.1	36.2	36.2	NA	0	NA	0	4	3	3	3	NA
b259	0	3	1	1	2	0	0	0	1	0	8	269	269	NA	NA	NA	4	30.4	29.8	NA	NA	NA	0	NA	1	3	2	NA	NA	NA
b260	1	3	2	2	1	1	0	0	1	0	6	0	NA	NA	NA	NA	3	28	NA	NA	NA	NA	1	NA	0	3	NA	NA	NA	NA
b261	0	3	1	1	2	0	0	0	1	0	6	368	133	273	273	368	3	29.5	30.1	29.5	29.5	29.5	0	0	1	3	2	NA	2	2
b262	1	3	1	1	4	1	0	1	1	0	7	367	152	259	259	367	2	24	24.2	24.8	24.8	24.8	0	0	1	3	3	NA	2	2
b263	0	3	1	1	2	0	0	0	1	0	8	140	140	NA	NA	NA	3	27.8	26.7	NA	NA	NA	0	NA	0	4	4	NA	NA	NA
b264	0	3	1	2	2	1	0	0	0	0	5	0	NA	NA	NA	NA	2	24	NA	NA	NA	NA	0	NA	0	3	NA	NA	NA	NA
b265	0	3	1	1	2	1	0	0	0	0	6	0	NA	NA	NA	NA	3	28.6	NA	NA	NA	NA	0	NA	0	4	NA	NA	NA	NA
b266	1	3	2	NA	4	1	0	0	1	0	8	343	119	253	253	343	3	25.4	24.9	26.3	26.3	25.7	0	0	1	3	0	NA	1	1
b267	0	3	1	1	2	1	0	1	0	0	7	0	NA	NA	NA	NA	3	25.4	NA	NA	NA	NA	0	NA	0	3	NA	NA	NA	NA
b268	0	3	2	2	2	1	0	0	0	0	8	0	NA	NA	NA	NA	3	28.5	NA	NA	NA	NA	0	NA	0	3	NA	NA	NA	NA
b269	0	3	1	2	2	1	0	1	0	0	5	0	NA	NA	NA	NA	3	26.2	NA	NA	NA	NA	0	NA	0	3	NA	NA	NA	NA
b271	0	3	1	1	1	1	0	0	0	0	6	0	NA	NA	NA	NA	2	23.6	NA	NA	NA	NA	1	NA	0	5	NA	NA	NA	NA
b273	0	3	1	1	1	1	0	0	0	0	6	333	108	238	238	333	3	27.2	27.1	23.8	23.8	23.1	1	0	1	3	2	NA	1	0
b274	1	3	1	2	4	1	1	0	1	0	5	0	NA	NA	NA	NA	3	25.9	NA	NA	NA	NA	0	NA	0	3	NA	NA	NA	NA
b275	1	3	2	1	1	1	0	1	1	0	8	0	NA	NA	NA	NA	2	22.8	NA	NA	NA	NA	1	NA	0	3	NA	NA	NA	NA
b276	1	3	1	1	1	1	0	1	0	0	9	102	102	NA	NA	NA	3	27.3	27.7	NA	NA	NA	1	NA	0	3	4	NA	NA	NA
b279	1	3	3	2	1	1	1	1	0	0	7	92	92	NA	NA	NA	3	25.4	25.8	NA	NA	NA	1	NA	1	3	1	NA	NA	NA
b280	0	3	1	1	2	1	0	0	1	0	6	274	126	202	202	274	3	28.6	29.1	28.3	28.3	28.3	0	1	1	3	2	NA	2	3
b281	0	3	NA	2	2	1	0	0	1	1	6	278	124	232	232	278	3	29	30.6	29.1	29.1	29	0	0	1	3	3	NA	2	2
b282	0	3	1	1	2	0	0	0	1	0	5	0	NA	NA	NA	NA	3	25.2	NA	NA	NA	NA	0	NA	0	3	NA	NA	NA	NA
b283	0	3	2	1	2	1	0	0	0	1	8	287	123	235	235	287	2	24.6	23.8	23.4	23.4	23.4	0	0	1	3	0	NA	1	0
b284	0	3	1	1	1	1	0	1	0	1	7	270	116	227	227	270	2	23.8	23	23.8	23.8	23.8	1	0	1	3	1	NA	2	1
b285	0	3	2	1	1	0	0	0	1	0	6	0	NA	NA	NA	NA	3	27.2	NA	NA	NA	NA	1	NA	0	4	NA	NA	NA	NA
b286	0	3	1	3	2	1	0	1	0	0	8	266	84	211	211	266	2	25	24.7	24.2	24.2	24	0	1	1	3	3	NA	1	4
b287	0	3	1	1	2	1	0	1	0	1	7	0	NA	NA	NA	NA	2	24.3	NA	NA	NA	NA	0	NA	0	4	NA	NA	NA	NA
b289	1	3	1	2	4	0	0	0	0	0	5	322	113	322	322	NA	4	30.8	31.1	31.2	31.2	NA	0	NA	0	4	3	NA	3	NA
b290	0	3	1	2	2	1	0	1	0	0	5	322	118	322	322	NA	2	23.7	24.1	23.8	23.8	NA	0	NA	1	3	2	NA	2	NA
b291	1	4	2	2	4	1	0	1	0	0	6.5	334	112	262	262	334	2	24.8	24.5	25	25	24.5	0	1	1	3	3	NA	2	4
b292	0	3	2	1	2	0	0	0	0	0	6	255	60	201	201	255	2	22.5	22.5	22.2	22.2	24.7	0	0	1	3	0	NA	2	2
b293	0	3	1	1	2	1	0	0	0	0	6	0	NA	NA	NA	NA	3	25.6	NA	NA	NA	NA	0	NA	0	3	NA	NA	NA	NA
b294	0	3	1	2	2	1	0	0	0	0	7	288	139	202	202	288	3	26.5	25	25	25	25	0	1	0	3	4	4	4	4
b295	0	4	1	1	1	0	0	0	0	0	6	258	84	203	203	258	3	29.3	28.7	27.4	27.4	27.5	1	1	0	3	4	NA	3	3
b297	1	3	2	2	4	1	0	1	1	0	6	287	84	202	202	287	4	30.8	31.5	31.9	31.9	30.9	0	1	1	4	2	NA	3	3
b298	1	3	1	1	4	1	0	0	1	0	5	282	93	214	214	282	3	26.5	25.5	25.2	25.2	25.5	0	0	1	3	1	1	1	2
b299	1	3	2	2	1	1	0	1	0	0	6	279	85	207	207	279	3	27.3	27	26.7	26.7	27	1	1	1	3	1	3	3	3
b300	0	3	2	1	1	1	0	0	1	0	8	0	NA	NA	NA	NA	2	23.6	NA	NA	NA	NA	1	NA	0	3	NA	NA	NA	NA
b301	0	3	1	2	2	1	0	1	0	0	7	287	128	225	225	287	3	30	30.1	30.1	30.1	29.6	0	0	1	3	2	2	2	2
b302	0	3	2	1	2	0	0	0	0	0	6	288	92	206	206	288	3	26.5	26.2	26.2	26.2	26.6	0	1	0	3	3	3	3	3
b303	0	3	2	3	1	0	0	1	0	0	6	205	89	205	205	NA	3	25.7	25.4	24.4	24.4	NA	1	NA	0	3	3	3	3	NA
b304	0	3	1	1	2	1	0	1	0	0	8	258	88	214	214	258	3	27.7	26.7	25.1	25.1	24.7	0	1	1	3	2	NA	2	3
b305	0	4	1	2	1	0	0	1	0	0	6	277	80	193	193	277	3	26.4	25.5	26.8	26.8	26.8	1	1	0	3	4	5	5	3
b306	1	3	1	1	4	1	0	1	1	0	2	300	117	243	243	300	3	25.8	25.9	25.7	25.7	25.9	0	1	1	3	3	NA	2	3
b307	0	3	3	2	4	1	0	0	1	0	7	0	NA	NA	NA	NA	2	23	NA	NA	NA	NA	0	NA	0	3	NA	NA	NA	NA
b308	0	3	1	NA	2	1	0	1	0	0	5	0	NA	NA	NA	NA	4	34.5	NA	NA	NA	NA	0	NA	0	3	NA	NA	NA	NA
b309	0	3	3	1	2	1	0	0	0	0	6	0	NA	NA	NA	NA	4	32	NA	NA	NA	NA	0	NA	0	3	NA	NA	NA	NA
b310	0	3	1	NA	2	1	0	1	1	0	3	281	104	218	218	281	2	20	20	19.6	19.6	19.4	0	0	1	3	1	NA	2	2
b311	0	3	2	2	1	1	0	1	NA	0	7	284	101	217	217	284	2	21.6	21.7	21.1	21.1	21	1	0	1	4	1	NA	1	2
b312	0	3	2	1	1	0	1	1	0	0	5	181	90	181	181	NA	2	24.3	23.6	23.4	23.4	NA	1	NA	1	4	1	NA	2	NA
b313	0	3	2	NA	2	0	0	1	1	0	4.5	0	NA	NA	NA	NA	2	24.3	NA	NA	NA	NA	0	NA	0	3	NA	NA	NA	NA
b314	0	3	1	1	2	0	0	0	0	1	6	0	NA	NA	NA	NA	3	28.5	NA	NA	NA	NA	0	NA	0	4	NA	NA	NA	NA
b315	1	3	1	1	999	1	1	0	0	0	7	0	NA	NA	NA	NA	3	25.1	NA	NA	NA	NA	0	NA	0	4	NA	NA	NA	NA
b317	0	3	3	3	2	1	0	1	1	0	6	331	94	243	243	331	3	26.8	24.5	22.9	22.9	23.8	0	0	1	3	1	NA	0	1
b318	0	3	1	2	2	1	0	0	1	0	8	316	89	232	232	316	3	29.3	28.5	28.2	28.2	28.2	0	1	1	3	1	4	4	4
b319	1	3	1	1	1	1	0	1	1	0	5	100	100	NA	NA	NA	2	23.1	24	NA	NA	NA	1	NA	0	3	4	NA	NA	NA
b320	1	3	3	2	1	1	0	1	1	0	8	315	105	243	243	315	3	25.3	24.7	24.7	24.7	24.1	1	0	1	3	0	NA	1	1
b321	0	3	1	1	4	0	0	1	1	0	8	307	105	242	242	307	3	28.5	27.3	28.6	28.6	29	0	1	1	3	0	2	2	3
b322	1	3	2	1	1	0	0	1	1	0	7	95	95	NA	NA	NA	3	27	27.4	NA	NA	NA	1	NA	0	3	3	NA	NA	NA
b323	1	3	2	2	4	1	0	1	1	0	6	410	126	335	335	410	3	29.7	29.4	29	29	29.7	0	0	1	3	2	2	2	2
b324	0	3	NA	NA	2	1	0	0	0	0	7	416	138	343	343	416	3	29.2	28.8	29.3	29.3	27.8	0	0	1	3	1	NA	2	1
b325	0	3	2	3	1	1	0	0	0	0	6	408	95	314	314	408	2	23.4	23.2	23	23	34	1	1	0	3	4	4	4	4
b326	0	3	1	2	2	1	0	0	0	0	6.5	382	86	311	311	382	3	25.2	24.5	25.3	25.3	25.2	0	1	1	3	3	NA	2	4
b327	0	3	1	1	2	1	0	0	0	0	5	379	94	308	308	379	3	26.8	26.8	26.4	26.4	26.4	0	1	1	3	1	3	3	3
b328	1	3	2	2	5	1	0	0	1	0	7	390	112	319	319	390	3	25.8	24.5	24.5	24.5	24.9	0	1	1	4	2	3	3	4
b329	0	3	NA	3	999	0	0	0	1	0	6	429	108	346	346	429	2	24.9	24.4	24.1	24.1	23.6	0	0	1	3	1	NA	0	1
b330	0	3	NA	2	999	0	0	0	NA	0	7	126	126	NA	NA	NA	2	24.6	25	NA	NA	NA	0	NA	0	3	3	NA	NA	NA
b331	1	3	2	2	5	1	0	0	1	0	5	399	98	308	308	399	3	26.1	26.1	26.1	26.1	26.1	0	0	1	3	2	NA	1	2
b332	1	4	2	1	1	1	0	1	0	0	5.5	57	57	NA	NA	NA	2	24.2	23.8	NA	NA	NA	1	NA	1	3	1	NA	NA	NA
b333	0	4	1	1	1	0	0	0	0	0	7	167	44	167	167	NA	3	27.8	27.5	29.1	29.1	NA	1	NA	0	5	5	NA	3	NA
b335	1	3	2	3	1	1	0	0	0	0	4.5	273	48	181	181	273	2	24.6	23.5	23.6	23.6	23.9	1	1	1	3	2	3	3	3
b336	0	3	1	1	1	0	0	0	0	0	4	278	145	187	187	278	2	24.2	23.4	22.9	22.9	23	1	0	1	3	1	1	1	2
b339	0	4	1	1	4	0	0	0	1	0	6	122	122	NA	NA	NA	4	31.4	30.4	NA	NA	NA	0	NA	0	3	4	NA	NA	NA
